# Supplementary material for: Knockout of floral and meiosis genes using CRISPR/Cas9 produces male‐sterility in Eucalyptus without impacts on vegetative growth
Source: Plant Direct. 2023 Jul 14;7(7):e507. doi: 10.1002/pld3.507 (PMC10345981; doi:10.1002/pld3.507)
Supplement: Supplementary file 4 — Table S2. Primers for sequencing both alleles of E. grandis x urophylla hybrid and genotyping CRISPR/Cas9‐induced mutations of target genes. [file PLD3-7-e507-s013.xlsx]

## Sheet: Sheet1
Supplemental Table 2. Primers for sequencing both alleles of E. grandis x urophylla hybrid and genotyping CRISPR/Cas9-induced mutations of target genes.
Allele-specific primers used for genotyping mutations
Primer ID	Primer sequence
TDF1_sg1A1_R1	CCATCTGCAACAAGACCATATCATG
TDF1_sg1A2_R1	CCATCTGCAACAAGACCATATCATA
TDF1_A1F1	AAACAGATGTGGAAAGAGCTGC
TDF1_A2F1	AAACAGATGTGGAAAGAGCTGT
EHEC3L_A1_F1	TCGAAGACAAGGATGAAGAG
EHEC3L_A1_R1	GAAGCCGTGTCCATCTTC
EHEC3L_A2_F1	TCGAAGACAAGGATGAAGAA
EHEC3L_A2_R1	GAAGCCGTGTCCATCTTT
EHEC3L_A1_R4	CGAAGCCGTGTCCATCTTT
EHEC3L_A2_R4	CGAAGCCGTGTCCATCTTC
REC8_A2_R1	AGGAAATGCCCCCGGAAATT
REC8_A1_R1	GGGAAATGCCCCCGGAAATT
REC8sgR2_A1_F1	GAACCATCATCGTCATCCCCC
REC8sgR2_A2_F1	GAACCATCATCGTCATCCCCA
REC8_A1_F1	GACTACATGGCCGAGTCAAGCC
REC8_A1_F2	CTACATGGCCGAGTCAAGCC
Universal primers used for finding SNPs and/or genotyping mutations
Primer ID	Primer sequence	Note
TDF1_U_5’F1	TCAGCCGTCATGAAGAGACC	Used for genotyping mutations; Used for sequencing gDNA of wildtype to find SNPs (TDF1 sgRNA 1)
TDF1_sg2_U_F1	TATGGTCTTGTTGCAGATGGTC	Used for genotyping mutations
TDF1_sg1_U_R1	TGCAGGGACCTGAGTCAAAC	Used for genotyping mutations; Used for sequencing gDNA of wildtype to find SNPs (TDF1 sgRNA 1)
TDF1_sg2_U_R2	AGGGACCTGAGTCAAACACG	Used for genotyping mutations
EHEC3L_U_F1	GCCTAGCATCCATCTCCCAT	Used for genotyping mutations
EHEC3L_U_R1	CGAAGGACGATGACGAGGTAG	Used for genotyping mutations
EHEC3L_U_F2	ATCATCATCAGCCGCCTTTCA	Used for genotyping mutations
EHEC3L_U_R2	CCGGATCTGGTGTAGGGTTT	Used for genotyping mutations
REC8_U_F1	TGCTTGGAGGGTTGGATGAC	Used for genotyping mutations
REC8_U_R1	CCACAACAAGACAGCGGCAG	Used for genotyping mutations
REC8_A2_U_F1	GACTACATGGCCGAGTCAAGCA	Used for genotyping mutations; These two primers were designed with the intension of being allele-specific, but were found to be universal as the putative SNP for allele-dependence was found to be a sequencing artifact
REC8_A2_U_F2	CTACATGGCCGAGTCAAGCA
TDF1_seq_F8 (TDF1_sg2_F1)	TTCCTGTCGAGTTCCCCTCC	Used for sequencing gDNA of wildtype to find SNPs (TDF1 sgRNA 2)
TDF1_seq_R8 (TDF1_sg2_R2)	GAAGACGTGACCTCGCTCAA	Used for sequencing gDNA of wildtype to find SNPs (TDF1 sgRNA 2)
REC8_ptH_seq_F5	GAAGAGCAGAACCTTTTGCCA	Used for sequencing gDNA of wildtype to find SNPs (REC8 sgRNA 1 & 2)
REC8_ptH_seq_R5	GATCTGCTGCCGCTGTCTT	Used for sequencing gDNA of wildtype to find SNPs (REC8 sgRNA 1 & 2)
REC8_ptH_seq_F6	GGAAAGCTAGAAGAGCAGAACCT	Used for sequencing gDNA of wildtype to find SNPs (REC8 sgRNA 1 & 2)
REC8_ptH_seq_R6	CCGCTGTCTTGTTGTGGATG	Used for sequencing gDNA of wildtype to find SNPs (REC8 sgRNA 1 & 2)
EHEC3L_seq_F2	GACAAGTCGAACGTGAAGAGA	Used for sequencing gDNA of wildtype to find SNPs (EDA33 sgRNA 1 & 2)
EHEC3L_seq_R2	ATGAACTTTACCCCACCAACT	Used for sequencing gDNA of wildtype to find SNPs (EDA33 sgRNA 1 & 2)
