# Supplementary material for: Knockout of floral and meiosis genes using CRISPR/Cas9 produces male‐sterility in Eucalyptus without impacts on vegetative growth
Source: Plant Direct. 2023 Jul 14;7(7):e507. doi: 10.1002/pld3.507 (PMC10345981; doi:10.1002/pld3.507)
Supplement: Supplementary file 5 — Table S3(A). Specific mutations of each allele in each sample, as determined by sequencing in etdf1 mutants with FT background. Table S3(B). Specific mutations of each allele in each sample, as determined by sequencing in erec8 mutants with FT background. Table S3(C). Specific mutations of each allele in each sample, as determined by sequencing in ehec3‐like mutants with FT background. Table S3(D). Specific mutations of each allele in each sample, as determined by sequencing in etdf1 mutants with non‐FT background. Table S3(E). Specific mutations of each allele in each sample, as determined by sequencing in erec8 mutants with non‐FT background. Table S3(F). Specific mutations of each allele in each sample, as determined by sequencing in ehec3‐like mutants with non‐FT background. [file PLD3-7-e507-s011.xlsx]

## Sheet: A.  ETDF1 in FT
Supplemental Table 3(A): Specific mutations of each allele in each sample, as determined by sequencing in etdf1 mutants with FT background.
Primers	FT event	CRISPR/Cas9 event	Allele 1		Allele 2		Predicted knockout?
			sgRNA1	sgRNA2	sgRNA1	sgRNA2
TDF1_U_5’F1/TDF1_sg1_U_R1, TDF1_sg2_U_F1/TDF1_sg2_U_R2	4-2	12-1	WT	WT	WT	WT	N
	30-3	4-2	1bp deletion	WT	1bp deletion	WT	Y
	30-3	5-1	Complex (deletion + inversion)		887bp large deletion		Y
	30-3	6-1	900bp inversion		4bp deletion	7bp deletion	Y
	30-3	28-1	WT	1bp deletion	1bp deletion	WT	Y

## Sheet: B. EREC8 in FT
Supplemental Table 3(B): Specific mutations of each allele in each sample, as determined by sequencing in erec8 mutants with FT background.
Primers	FT event	CRISPR/Cas9 event	Allele 1		Allele 2		Predicted knockout?	Note
			sgRNA1	sgRNA2	sgRNA1	sgRNA2
REC8_U_F1/REC8_A2_R1, REC8_U_F1/REC8_A1_R1	30-3	8-2	280bp large deletion		7bp deletion	4bp deletion	Y
	30-3	11-1	1bp insertion	2bp deletion	4bp deletion	14bp deletion	Y	Frameshift and early stop codons in both alleles, although allele 2 is put back in frame.
	30-3	13-1	29bp deletion	WT	71bp deletion	WT	Y
	30-3	20-2	7bp deletion	1bp insertion	4bp deletion	WT	Y
	30-3	29-1	280bp large deletion		7bp deletion	4bp deletion	Y
	30-3	14-1	WT	WT	WT	WT	N
	4-2	3-1	7bp deletion	WT	413bp large deletion		Y
	4-2	6-1	3bp deletion	12bp deletion	3bp deletion	2bp deletion	A1 only
	4-2	18-2	5bp deletion	WT	7bp deletion	WT	Y
	4-2	34-2	1bp insertion	WT	7bp deletion	WT	Y

## Sheet: C. EHEC3-Like in FT
Supplemental Table 3(C): Specific mutations of each allele in each sample, as determined by sequencing in ehec3-like mutants with FT background.
Primers	FT event	CRISPR/Cas9 event	Allele 1		Allele 2		Predicted knockout?
			sgRNA1	sgRNA2	sgRNA1	sgRNA2
EHEC3L_A1_F1/ EHEC3L_A1_R4, EHEC3L_A2_F1/ EHEC3L_A2_R4, EHEC3L_U_F1/ EHEC3L_A1_R4	30-3	2021-03-01	WT	1bp insertion	1bp insertion	1bp deletion	Y
EHEC3L_U_F1/ EHEC3L__U_R1, EHEC3L_A1_F1/EHEC3L_A1_R4, EHEC3L_A2_F1/ EHEC3L_A2_R4	30-3	2021-08-03	WT	128bp deletion	18bp deletion	1bp insertion	Y
EHEC3L_A1_F1/ EHEC3L_A1_R4, EHEC3L_A2_F1/ EHEC3L_A2_R4, EHEC3L_U_F1/ EHEC3L_A1_R4, EHEC3L_U_F1/ EHEC3L_A2_R4	30-3	2021-09-01	152bp large deletion		152bp large deletion		Y
EHEC3L_A1_F1/ EHEC3L_A1_R4, EHEC3L_A2_F1/ EHEC3L_A2_R4, EHEC3L_U_F1/ EHEC3L_A1_R4, EHEC3L_U_F1/ EHEC3L_A2_R4	30-3	18-2	WT	1bp insertion	Inversion between guides		Y
EHEC3L_A1_F1/ EHEC3L_A1_R4, EHEC3L_A2_F1/EHEC3L_A2_R4, EHEC3L_U_F1/ EHEC3L_A1_R4, EHEC3L_U_F1/ EHEC3L_A2_R4	2021-04-02	16-1	152bp large deletion		1bp insertion	1bp insertion	Y
EHEC3L_A1_F1/ EHEC3L_A1_R4, EHEC3L_A2_F1/ EHEC3L_A2_R4, EHEC3L_U_F1/ EHEC3L_A1_R4, EHEC3L_U_F1/ EHEC3L_A2_R4	2021-04-02	19-1/19-2/19-3 (three ramets of a single event)	18bp deletion	2bp deletion	Inversion between guides		Y

## Sheet: D. ETDF1 in non-FT
Supplemental Table 3(D): Specific mutations of each allele in each sample, as determined by sequencing in etdf1 mutants with non-FT background.
Primers	CRISPR/Cas9 event	Allele 1		Allele 2		Predicted knockout?	Note
		sgRNA1	sgRNA2	sgRNA1	sgRNA2
TDF1_U_5'F1/TDF1_sg1_U_R1, TDF1_sg2_U_F1 and TDF1_sg2_U_R2	Event 4 -3	888bp large deletion		WT	WT	A1 only
	Event 5 -2	WT	WT	WT	1bp deletion	A2 only
	Event 6-2	WT	WT	WT	1bp deletion	A2 only
	Event 7-2	1bp deletion	5bp deletion	888bp large deletion		Y	Although A1 is put back into frame, the sgRNAs span a functional domain essential for protein function
	Event 9-1	WT	1bp insertion	WT	WT	A1 only
	Event 10-1	1bp insertion	WT	1bp deletion	2bp deletion	Y
	Event 11-1	7bp deletion	1bp insertion	888bp large deletion		Y
	Event 12-3	1bp deletion	1bp insertion	888bp large deletion		Y
	Event 13-1	WT	1bp insertion	WT	2bp deletion	Y
	Event 14-3	WT	WT	WT	1bp deletion	A2 only
	Event 15-1	WT	WT	WT	1bp deletion	A2 only
	Event 16-2	1bp insertion	4bp deletion	1bp deletion	1bp insertion	Y
	Event 17-1	WT	WT	WT	1bp deletion	A2 only

## Sheet: E. EREC8 in non-FT
Supplemental Table 3(E): Specific mutations of each allele in each sample, as determined by sequencing in erec8 mutants with non-FT background.
Primers	CRISPR/Cas9 event	Allele 1		Allele 2		Predicted knockout?
		sgRNA1	sgRNA2	sgRNA1	sgRNA2
REC8_A2_F1/REC8_U_R1, REC8_A2_F1/REC8_U_R1, REC8_U_F1/REC8_A2_R1	1	10bp deletion	37bp deletion	281bp large deletion, 1bp insertion		Y
REC8_A2_F1/REC8_U_R1, REC8_A2_F1/REC8_U_R1, REC8_U_F1/REC8_A2_R1	2	282bp large deletion		1bp insertion	1bp insertion	Y
REC8_U_F1/REC8_U_R1, REC8_U_F1/REC8_A2_R1, REC8_A2_F1/REC8_U_R1, REC8_U_F1/REC8_U_R1, REC8_U_F1/REC8_A2_R1, REC8_A2_F1/REC8_A2_R1	3	1bp insertion	7bp deletion	1bp insertion	WT	Y
REC8_U_F1/REC8_U_R1, REC8_U_F1/REC8_A2_R1	2021-03-02	1bp insertion	2bp deletion	1bp insertion	WT	Y
REC8_U_F1/REC8_U_R1, REC8_U_F1/REC8_A2_R1, REC8_A2_F1/REC8_U_R1, REC8_U_F1/REC8_U_R1, REC8_U_F1/REC8_A2_R1	4 / 4-2 (same event)	4bp deletion	1bp insertion	1bp insertion	3bp deletion	Y
REC8_U_F1/REC8_A2_R1	5	WT	WT	1bp insertion	WT	A2 only
REC8_U_F1/REC8_U_R1, REC8_U_F1/REC8_A2_R1, REC8_A2_F1/REC8_A2_R1, REC8_A1_F1/REC8_A1_R1	6	3bp deletion	8bp deletion	4bp deletion	1bp insertion	A1 only
REC8_U_F1/REC8_U_R1, REC8_U_F1/REC8_A2_R1, REC8_U_F1/REC8_U_R1	8	3bp deletion	WT	4bp deletion	WT	Y
REC8_U_F1/REC8_U_R1, REC8_U_F1/REC8_A2_R1	2021-08-03	3bp deletion	1bp deletion	4bp deletion	1bp insertion	A1 only
REC8_U_F1/REC8_U_R1, REC8_U_F1/REC8_A2_R1, REC8_A1_F1/REC8_A1_R1, REC8_A2_F1/REC8_A2_R1	9	4bp deletion	WT	WT	WT	A1 only
REC8_U_F1/REC8_U_R1, REC8_U_F1/REC8_A2_R1, REC8_A2_F1/REC8_A2_R1	10	1bp insertion	WT	1bp insertion	WT	Y

## Sheet: F. EHEC3_Like in non-FT
Supplemental Table 3(F): Specific mutations of each allele in each sample, as determined by sequencing in ehec3-like mutants with non-FT background.
Primers	CRISPR/Cas9 event	Allele 1		Allele 2		Predicted knockout?
		sgRNA1	sgRNA2	sgRNA1	sgRNA2
EHEC3L_U_F1/EHEC3L_U_R1, EHEC3L_U_F2/EHEC3L_U_R2	Event 1 -2	5bp deletion	39bp deletion	WT	1bp insertion	Y
	Event 5 -1	152bp deletion		152bp deletion		Y
	Event 6-1	4bp deletion	1bp insertion	152bp deletion		Y
	Event 7-2	152bp deletion		152bp deletion		Y
	Event 8-3	2bp deletion	Compound mutation with deletion of 62bp	152bp deletion		Y
	Event 9-1	152bp deletion		4bp deletion	1bp deletion	Y
	Event 10-1	1bp deletion	WT	WT	WT	A1 only
	Event 11-2	WT	498bp insertion	1bp deletion	4bp deletion	Y
	Event 13-1	WT	530bp insertion	1bp deletion	4bp deletion	Y
	Event 14-2	152bp inversion		152bp deletion		Y
	Event 15-1	152bp inversion		152bp deletion		Y
	Event 16-1	45bp deletion	51bp deletion	WT	WT	A1 only
