# Supplementary material for: Knockout of floral and meiosis genes using CRISPR/Cas9 produces male‐sterility in Eucalyptus without impacts on vegetative growth
Source: Plant Direct. 2023 Jul 14;7(7):e507. doi: 10.1002/pld3.507 (PMC10345981; doi:10.1002/pld3.507)
Supplement: Supplementary file 6 — Table S4. Sample sizes of sequence‐confirmed knockouts and control plants surviving greenhouse acclimation. [file PLD3-7-e507-s010.xlsx]

## Sheet: Sheet1
Supplemental Table 4. Sample sizes of sequence-confirmed knockouts and control plants surviving greenhouse acclimation.
FT or non-FT background	FT event	Total number of events				Total number of ramets
		Cas9 control	etdf1	erec8	ehec3-like	Cas9 control	etdf1	erec8	ehec3-like	Escape (FT)	FT-only	Escape (WT)
FT	30-3	6	4	4	3	22	16	18	5	1	10	NA
FT	4-2	2	1	3	2	8	4	17	15	4	10	NA
non-FT	NA	10	5	7	7	87	26	56	38	NA	NA	29
