# Supplementary material for: Knockout of floral and meiosis genes using CRISPR/Cas9 produces male‐sterility in Eucalyptus without impacts on vegetative growth
Source: Plant Direct. 2023 Jul 14;7(7):e507. doi: 10.1002/pld3.507 (PMC10345981; doi:10.1002/pld3.507)
Supplement: Supplementary file 7 — Table S5. (A): Smith‐Waterman alignment results from alignment of E. grandis TDF1 (Eucgr.I02017) predicted peptide against predicted peptides from A. thaliana genome. Table S5 (B). Smith‐Waterman alignment results from alignment of E. grandis HEC3‐Like (Eucgr.H04946) predicted peptide against predicted peptides from A. thaliana genome. [file PLD3-7-e507-s016.xlsx]

## Sheet: A. ETDF1 Smith-Waterman
Supplemental Table 5 (A): Smith-Waterman alignment results from alignment of E. grandis TDF1 (Eucgr.I02017) predicted peptide against predicted peptides from A. thaliana genome.
Transcript Name	Score	Similarity	Defline	Note
AT3G28470.1	234	83.6	Duplicated homeodomain-like superfamily protein	TAPETAL DEVELOPMENT AND FUNCTION 1 (TDF1)
AT5G56110.1	218	78.2	myb domain protein 103	MALE STERILE 188 (MS188)
AT5G15310.1	198	81.3	myb domain protein 16	AtMIXTA
AT3G01140.1	195	80.8	myb domain protein 106	NOECK (NOK)
AT3G02940.1	195	82.8	myb domain protein 107	MYB107
AT1G34670.1	193	76	myb domain protein 93
AT1G09540.1	192	73.5	myb domain protein 61
AT1G57560.1	192	79.5	myb domain protein 50
AT5G10280.1	191	75.3	myb domain protein 92
AT5G60890.1	191	76.3	myb domain protein 34
AT4G05100.1	190	79.7	myb domain protein 74
AT5G16770.1	190	82	myb domain protein 9
AT4G21440.1	189	78.1	MYB-like 102
AT5G61420.2	188	77.1	myb domain protein 28
AT5G65230.1	186	80.5	myb domain protein 53
AT4G28110.1	185	78.1	myb domain protein 41
AT5G26660.1	185	77.5	myb domain protein 86
AT5G07690.1	183	75.4	myb domain protein 29
AT4G34990.1	182	76.3	myb domain protein 32
AT4G17785.1	182	75.7	myb domain protein 39
AT5G57620.1	182	82.8	myb domain protein 36
AT5G07700.1	181	76.2	myb domain protein 76
AT5G65790.1	181	82.8	myb domain protein 68
AT4G38620.1	181	76.3	myb domain protein 4
AT3G61250.1	181	71.4	myb domain protein 17
AT1G66230.1	181	78	myb domain protein 20
AT1G74080.1	181	75.2	myb domain protein 122
AT1G18570.1	181	74.1	myb domain protein 51
AT1G63910.1	180	77.3	myb domain protein 103
AT3G12720.1	180	81.1	myb domain protein 67
AT3G49690.1	180	83.6	myb domain protein 84
AT5G54230.1	179	82.1	myb domain protein 49
AT4G12350.1	179	77	myb domain protein 42
AT5G16600.1	178	77.1	myb domain protein 43
AT4G22680.1	177	74.8	myb domain protein 85
AT4G01680.2	177	79.5	myb domain protein 55
AT3G13540.1	176	65.4	myb domain protein 5
AT2G16720.1	176	76.3	myb domain protein 7
AT5G23000.1	176	78.4	myb domain protein 37
AT2G36890.1	175	80.2	Duplicated homeodomain-like superfamily protein
AT5G14340.1	175	75	myb domain protein 40
AT4G09460.1	174	74.8	myb domain protein 6
AT1G22640.1	173	74.8	myb domain protein 3
AT1G35515.1	172	75.4	high response to osmotic stress 10
AT3G13890.1	169	82.9	myb domain protein 26
AT4G37780.1	168	80.2	myb domain protein 87
AT3G28910.1	168	73.8	myb domain protein 30
AT3G47600.1	168	76.5	myb domain protein 94
AT2G31180.1	167	75.4	myb domain protein 14
AT5G62470.2	166	75.6	myb domain protein 96
AT1G08810.1	166	74.6	myb domain protein 60
AT2G47460.1	166	69.2	myb domain protein 12
AT3G23250.1	165	78.6	myb domain protein 15
AT5G62320.1	165	74.4	myb domain protein 99
AT1G74430.1	164	74.6	myb domain protein 95
AT1G79180.1	163	78.9	myb domain protein 63
AT5G49330.1	163	75.9	myb domain protein 111
AT1G74650.1	163	74.8	myb domain protein 31
AT1G16490.1	161	77.2	myb domain protein 58
AT5G12870.1	160	82.4	myb domain protein 46
AT3G62610.1	159	74.4	myb domain protein 11
AT1G18710.1	159	70.1	myb domain protein 47
AT1G06180.1	158	76.9	myb domain protein 13
AT1G56160.1	158	76.3	myb domain protein 72
AT5G52600.1	154	78.5	myb domain protein 82
AT3G08500.1	153	79.1	myb domain protein 83
AT3G12820.1	153	75.2	myb domain protein 10
AT5G14750.1	152	77.9	myb domain protein 66
AT3G27920.1	152	71.6	myb domain protein 0
AT5G40330.1	151	77.9	myb domain protein 23
AT4G26930.1	146	73.3	myb domain protein 97
AT5G35550.1	144	74.5	Duplicated homeodomain-like superfamily protein
AT4G25560.1	143	76.4	myb domain protein 18
AT2G32460.1	142	75	myb domain protein 101
AT3G11440.1	142	73.5	myb domain protein 65
AT1G25340.1	141	72.6	myb domain protein 116
AT2G26960.1	141	75.2	myb domain protein 81
AT5G06100.2	141	64.7	myb domain protein 33
AT5G55020.1	139	73.8	myb domain protein 120
AT3G48920.1	139	77.4	myb domain protein 45
AT5G40350.1	138	73.4	myb domain protein 24
AT1G18960.1	137	71.7	myb-like HTH transcriptional regulator family protein
AT3G27810.1	136	75.5	myb domain protein 21
AT3G01530.1	136	70	myb domain protein 57
AT1G48000.1	135	76.7	myb domain protein 112
AT1G68320.1	134	70.7	myb domain protein 62
AT2G47190.1	133	72.4	myb domain protein 2
AT4G13480.1	133	71.8	myb domain protein 79
AT3G30210.1	133	75.5	myb domain protein 121
AT1G66370.1	132	71.2	myb domain protein 113
AT5G52260.1	132	73.6	myb domain protein 19
AT3G24310.1	132	70.5	myb domain protein 305
AT5G59780.3	126	71.7	myb domain protein 59
AT3G46130.1	126	71.7	myb domain protein 48
AT1G66380.1	123	74	myb domain protein 114
AT3G06490.1	123	74.1	myb domain protein 108
AT1G69560.1	122	67.1	myb domain protein 105
AT1G56650.1	122	75	production of anthocyanin pigment 1
AT1G66390.1	121	74	myb domain protein 90
AT3G53200.1	118	62.8	myb domain protein 27
AT2G26950.1	115	64.6	myb domain protein 104
AT3G60460.1	115	69.8	myb-like HTH transcriptional regulator family protein
AT1G26780.2	115	66.7	myb domain protein 117
AT5G02320.1	114	70.2	myb domain protein 3r-5
AT3G27785.1	113	67.3	myb domain protein 118
AT2G23290.1	113	70.6	myb domain protein 70
AT5G58850.1	112	65.7	myb domain protein 119
AT5G67300.1	111	67.6	myb domain protein r1
AT3G09370.2	111	66.7	myb domain protein 3r-3
AT3G50060.1	109	67.6	myb domain protein 77
AT4G37260.1	109	68.6	myb domain protein 73
AT5G40360.1	109	67	myb domain protein 115
AT4G18770.1	108	65.5	myb domain protein 98
AT2G39880.1	108	60.3	myb domain protein 25
AT3G55730.1	107	64.9	myb domain protein 109
AT5G11050.1	107	63.9	myb domain protein 64
AT3G29020.2	106	64.8	myb domain protein 110
AT1G17950.1	106	64.7	myb domain protein 52
AT5G17800.1	106	64.8	myb domain protein 56
AT1G71030.1	106	79.2	MYB-like 2
AT5G49620.2	105	74.1	myb domain protein 78
AT3G09230.1	103	66	myb domain protein 1
AT5G11510.1	102	65	myb domain protein 3r-4
AT4G32730.2	100	64.1	Homeodomain-like protein
AT2G25230.1	99	63.4	myb domain protein 100
AT4G33450.1	98	60.5	myb domain protein 69
AT1G73410.1	98	63.8	myb domain protein 54
AT2G02820.2	92	63.6	myb domain protein 88
AT2G37630.1	91	59.7	myb-like HTH transcriptional regulator family protein
AT1G14350.1	89	63.6	Duplicated homeodomain-like superfamily protein
AT5G40430.1	88	60.7	myb domain protein 22
AT5G39700.1	85	60.6	myb domain protein 89
AT4G00540.1	81	63	myb domain protein 3r2

## Sheet: B. EHEC3-Like Smith-Waterman
Supplemental Table 5 (B): Smith-Waterman alignment results from alignment of E. grandis HEC3-Like (Eucgr.H04946) predicted peptide against predicted peptides from A. thaliana genome.
Transcript Name	Score	Similarity	Defline	Note
AT4G00120.1	156	86.7	basic helix-loop-helix (bHLH) DNA-binding superfamily protein	INDEHISCENT (IND) / EMBRYO SAC DEVELOPMENT ARREST 33 (EDA33)
AT5G09750.1	149	89.2	basic helix-loop-helix (bHLH) DNA-binding superfamily protein	HECATE 3 (HEC3)
AT3G21330.1	132	75.5	basic helix-loop-helix (bHLH) DNA-binding superfamily protein	Uncharacaterized bHLH protein
AT5G67060.1	127	90.2	basic helix-loop-helix (bHLH) DNA-binding superfamily protein	HECATE 1 (HEC1)
AT3G50330.1	126	91.3	basic helix-loop-helix (bHLH) DNA-binding superfamily protein	HECATE 2 (HEC2)
AT5G01310.1	86	75.8	APRATAXIN-like
AT4G33880.1	83	87	ROOT HAIR DEFECTIVE 6-LIKE 2
AT4G30980.1	82	76.9	LJRHL1-like 2
AT5G43175.1	80	76.4	basic helix-loop-helix (bHLH) DNA-binding superfamily protein
AT1G66470.1	80	87	ROOT HAIR DEFECTIVE6
AT5G37800.1	79	87	RHD SIX-LIKE 1
AT2G24260.1	79	78.9	LJRHL1-like 1
AT1G27740.1	79	75.4	root hair defective 6-like 4
AT5G58010.1	78	72.9	LJRHL1-like 3
AT2G14760.3	75	90.7	basic helix-loop-helix (bHLH) DNA-binding superfamily protein
AT3G19500.1	69	61.6	basic helix-loop-helix (bHLH) DNA-binding superfamily protein
AT4G34530.1	64	69.2	cryptochrome-interacting basic-helix-loop-helix 1
AT1G09530.1	62	78.4	phytochrome interacting factor 3
AT4G09180.1	62	77.4	basic helix-loop-helix (bHLH) DNA-binding superfamily protein
AT3G07340.1	62	76.4	basic helix-loop-helix (bHLH) DNA-binding superfamily protein
AT5G48560.1	60	75	basic helix-loop-helix (bHLH) DNA-binding superfamily protein
AT1G10120.1	60	78.4	basic helix-loop-helix (bHLH) DNA-binding superfamily protein
AT1G68920.1	60	76.5	basic helix-loop-helix (bHLH) DNA-binding superfamily protein
AT2G20180.2	59	53.8	phytochrome interacting factor 3-like 5
AT5G50915.1	59	74.1	basic helix-loop-helix (bHLH) DNA-binding superfamily protein
AT4G36930.1	59	67.7	basic helix-loop-helix (bHLH) DNA-binding superfamily protein
AT2G42280.1	59	75.5	basic helix-loop-helix (bHLH) DNA-binding superfamily protein
AT1G35460.1	59	75.5	basic helix-loop-helix (bHLH) DNA-binding superfamily protein
AT2G18300.3	59	73.2	basic helix-loop-helix (bHLH) DNA-binding superfamily protein
AT3G23690.1	58	74.1	basic helix-loop-helix (bHLH) DNA-binding superfamily protein
AT1G51140.1	58	78.2	basic helix-loop-helix (bHLH) DNA-binding superfamily protein
AT1G59640.2	57	75	BIG PETAL P
AT1G26260.1	57	74.5	cryptochrome-interacting basic-helix-loop-helix 5
AT4G36540.1	57	71	BR enhanced expression 2
AT5G67110.1	57	74	basic helix-loop-helix (bHLH) DNA-binding superfamily protein
AT1G18400.1	56	74.1	BR enhanced expression 1
AT1G73830.1	56	74.1	BR enhanced expression 3
AT1G25330.1	56	71.4	basic helix-loop-helix (bHLH) DNA-binding superfamily protein
