# Supplementary material for: Knockout of floral and meiosis genes using CRISPR/Cas9 produces male‐sterility in Eucalyptus without impacts on vegetative growth
Source: Plant Direct. 2023 Jul 14;7(7):e507. doi: 10.1002/pld3.507 (PMC10345981; doi:10.1002/pld3.507)
Supplement: Supplementary file 8 — Table S6. (A): BLASTp results from alignment of E. grandis ETDF1 (Eucgr.I02017) against A. thaliana genome. Table S6 (B). BLASTp results from alignment of E. grandis EREC8 (Eucgr.G03083) against A. thaliana genome. Table S6 (C). BLASTp results from alignment of E. grandis EHEC3‐Like (Eucgr.H04946) against A. thaliana genome. [file PLD3-7-e507-s017.xlsx]

## Sheet: A. ETDF1 BLAST vs At
Supplemental Table 6 (A): BLASTp results from alignment of E. grandis ETDF1 (Eucgr.I02017) against A. thaliana genome.
Protein	Species	E-value	% identity	Align length	Strands	Query ID	Query from	Query to	Target from	Target to	Bitscore	# identical	Positives	Gaps	Query length	Target length
AT3G28470.1	A.thaliana TAIR10	8.59e-75	72	159	+/+	E.grandis v2.0|Eucgr.I02017.1.p	1	159	1	159	234.187	115	132	0	360	318
AT5G56110.1	A.thaliana TAIR10	8.25e-68	65	147	+/+	E.grandis v2.0|Eucgr.I02017.1.p	1	147	1	147	216.468	95	111	0	360	321
AT5G15310.1	A.thaliana TAIR10	2.33e-60	67	128	+/+	E.grandis v2.0|Eucgr.I02017.1.p	1	128	1	128	197.208	86	103	0	360	327
AT5G15310.2	A.thaliana TAIR10	2.75e-60	67	128	+/+	E.grandis v2.0|Eucgr.I02017.1.p	1	128	1	128	196.823	86	103	0	360	316
AT3G02940.1	A.thaliana TAIR10	2.98e-59	63	128	+/+	E.grandis v2.0|Eucgr.I02017.1.p	1	128	1	128	194.126	81	105	0	360	322
AT3G01140.1	A.thaliana TAIR10	2.8e-58	65	130	+/+	E.grandis v2.0|Eucgr.I02017.1.p	5	134	48	177	193.741	84	103	0	360	389
AT1G34670.1	A.thaliana TAIR10	5.53e-58	56	146	+/+	E.grandis v2.0|Eucgr.I02017.1.p	1	146	1	146	192.2	82	109	0	360	366
AT1G57560.1	A.thaliana TAIR10	9.85e-58	61	132	+/+	E.grandis v2.0|Eucgr.I02017.1.p	1	132	1	132	190.274	81	103	0	360	315
AT5G60890.1	A.thaliana TAIR10	1.9e-57	61	130	+/+	E.grandis v2.0|Eucgr.I02017.1.p	1	130	1	130	188.734	79	100	0	360	296
AT5G10280.1	A.thaliana TAIR10	1.93e-57	58	147	+/+	E.grandis v2.0|Eucgr.I02017.1.p	1	146	1	147	189.889	85	107	1	360	335
AT1G09540.1	A.thaliana TAIR10	3.4e-57	55	157	+/+	E.grandis v2.0|Eucgr.I02017.1.p	1	155	1	157	190.274	87	113	2	360	367
AT5G16770.1	A.thaliana TAIR10	5.06e-57	62	128	+/+	E.grandis v2.0|Eucgr.I02017.1.p	1	128	1	128	189.119	79	104	0	360	337
AT5G16770.2	A.thaliana TAIR10	5.06e-57	62	128	+/+	E.grandis v2.0|Eucgr.I02017.1.p	1	128	1	128	189.119	79	104	0	360	337
AT4G05100.1	A.thaliana TAIR10	6.04e-57	64	129	+/+	E.grandis v2.0|Eucgr.I02017.1.p	1	128	1	129	188.348	82	102	1	360	325
AT4G01680.3	A.thaliana TAIR10	1.19e-56	61	132	+/+	E.grandis v2.0|Eucgr.I02017.1.p	1	132	1	132	184.882	81	102	0	360	242
AT4G21440.1	A.thaliana TAIR10	4.03e-56	61	128	+/+	E.grandis v2.0|Eucgr.I02017.1.p	1	128	1	128	187.193	78	99	0	360	351
AT4G28110.1	A.thaliana TAIR10	6.61e-56	61	128	+/+	E.grandis v2.0|Eucgr.I02017.1.p	1	128	1	128	184.496	78	100	0	360	283
AT5G65230.1	A.thaliana TAIR10	7.95e-56	60	128	+/+	E.grandis v2.0|Eucgr.I02017.1.p	1	128	1	128	184.882	77	102	0	360	311
AT4G01680.1	A.thaliana TAIR10	9.51e-56	61	132	+/+	E.grandis v2.0|Eucgr.I02017.1.p	1	132	1	132	185.652	81	102	0	360	337
AT5G61420.2	A.thaliana TAIR10	3.03e-55	59	130	+/+	E.grandis v2.0|Eucgr.I02017.1.p	1	130	1	130	185.267	77	100	0	360	367
AT4G34990.1	A.thaliana TAIR10	6.87e-55	59	131	+/+	E.grandis v2.0|Eucgr.I02017.1.p	1	131	1	131	181.415	77	99	0	360	275
AT5G26660.1	A.thaliana TAIR10	1.1e-54	62	129	+/+	E.grandis v2.0|Eucgr.I02017.1.p	1	129	1	129	183.341	80	98	0	360	353
AT1G66230.1	A.thaliana TAIR10	2.46e-54	62	132	+/+	E.grandis v2.0|Eucgr.I02017.1.p	1	132	1	132	180.259	82	100	0	360	283
AT3G49690.1	A.thaliana TAIR10	4e-54	68	117	+/+	E.grandis v2.0|Eucgr.I02017.1.p	1	116	1	117	180.644	79	96	1	360	311
AT1G74080.1	A.thaliana TAIR10	7.79e-54	61	129	+/+	E.grandis v2.0|Eucgr.I02017.1.p	1	129	1	129	180.644	79	96	0	360	334
AT4G12350.1	A.thaliana TAIR10	8.73e-54	60	135	+/+	E.grandis v2.0|Eucgr.I02017.1.p	1	135	1	135	179.104	81	101	0	360	287
AT5G57620.1	A.thaliana TAIR10	8.95e-54	68	117	+/+	E.grandis v2.0|Eucgr.I02017.1.p	1	116	1	117	180.259	79	95	1	360	334
AT5G07690.1	A.thaliana TAIR10	9.38e-54	59	130	+/+	E.grandis v2.0|Eucgr.I02017.1.p	1	130	1	130	180.259	77	97	0	360	337
AT4G38620.1	A.thaliana TAIR10	9.98e-54	56	131	+/+	E.grandis v2.0|Eucgr.I02017.1.p	1	131	1	131	178.718	74	99	0	360	283
AT3G61250.1	A.thaliana TAIR10	1.14e-53	54	147	+/+	E.grandis v2.0|Eucgr.I02017.1.p	1	147	1	146	179.104	80	102	1	360	300
AT4G17785.1	A.thaliana TAIR10	1.31e-53	34	356	+/+	E.grandis v2.0|Eucgr.I02017.1.p	1	351	1	309	180.644	122	175	52	360	361
AT4G22680.1	A.thaliana TAIR10	1.71e-53	58	143	+/+	E.grandis v2.0|Eucgr.I02017.1.p	1	143	1	143	177.563	83	104	0	360	267
AT5G65790.1	A.thaliana TAIR10	2e-53	68	117	+/+	E.grandis v2.0|Eucgr.I02017.1.p	1	116	1	117	180.644	79	95	1	360	375
AT3G12720.1	A.thaliana TAIR10	3.02e-53	63	121	+/+	E.grandis v2.0|Eucgr.I02017.1.p	6	126	16	136	178.333	76	98	0	360	308
AT3G13540.1	A.thaliana TAIR10	5.45e-53	47	184	+/+	E.grandis v2.0|Eucgr.I02017.1.p	2	183	13	196	175.637	87	116	2	360	250
AT1G18570.1	A.thaliana TAIR10	6.19e-53	57	140	+/+	E.grandis v2.0|Eucgr.I02017.1.p	1	139	1	140	178.718	80	103	1	360	353
AT5G07700.1	A.thaliana TAIR10	6.77e-53	60	130	+/+	E.grandis v2.0|Eucgr.I02017.1.p	1	130	1	130	178.333	78	98	0	360	339
AT5G54230.1	A.thaliana TAIR10	7.09e-53	65	117	+/+	E.grandis v2.0|Eucgr.I02017.1.p	12	128	12	128	177.563	76	95	0	360	320
AT5G16600.1	A.thaliana TAIR10	1.4e-52	62	131	+/+	E.grandis v2.0|Eucgr.I02017.1.p	1	131	1	131	177.178	81	98	0	360	328
AT1G63910.1	A.thaliana TAIR10	2.03e-52	60	128	+/+	E.grandis v2.0|Eucgr.I02017.1.p	1	128	1	128	177.948	77	99	0	360	371
AT2G16720.1	A.thaliana TAIR10	2.11e-52	56	131	+/+	E.grandis v2.0|Eucgr.I02017.1.p	1	131	1	131	174.866	73	99	0	360	270
AT4G01680.2	A.thaliana TAIR10	2.56e-52	56	144	+/+	E.grandis v2.0|Eucgr.I02017.1.p	1	132	1	144	177.178	81	102	12	360	349
AT5G14340.1	A.thaliana TAIR10	2.95e-52	58	132	+/+	E.grandis v2.0|Eucgr.I02017.1.p	1	132	1	132	174.481	77	97	0	360	264
AT3G13890.2	A.thaliana TAIR10	5.88e-52	66	116	+/+	E.grandis v2.0|Eucgr.I02017.1.p	1	116	1	116	176.407	76	92	0	360	359
AT4G09460.1	A.thaliana TAIR10	1.18e-51	55	131	+/+	E.grandis v2.0|Eucgr.I02017.1.p	1	131	1	131	171.785	72	97	0	360	237
AT2G36890.1	A.thaliana TAIR10	1.25e-51	67	117	+/+	E.grandis v2.0|Eucgr.I02017.1.p	1	116	1	117	173.711	78	93	1	360	299
AT1G22640.1	A.thaliana TAIR10	1.74e-51	56	131	+/+	E.grandis v2.0|Eucgr.I02017.1.p	1	131	1	131	172.17	73	97	0	360	258
AT1G35515.1	A.thaliana TAIR10	1.82e-51	57	126	+/+	E.grandis v2.0|Eucgr.I02017.1.p	1	126	1	126	170.629	72	95	0	360	213
AT5G23000.1	A.thaliana TAIR10	2.1e-51	67	117	+/+	E.grandis v2.0|Eucgr.I02017.1.p	1	116	1	117	174.096	78	91	1	360	330
AT3G47600.1	A.thaliana TAIR10	5.37e-49	61	119	+/+	E.grandis v2.0|Eucgr.I02017.1.p	1	119	1	119	167.933	72	89	0	360	334
AT4G37780.1	A.thaliana TAIR10	5.69e-49	62	117	+/+	E.grandis v2.0|Eucgr.I02017.1.p	1	116	1	117	167.162	73	92	1	360	306
AT2G31180.1	A.thaliana TAIR10	6.15e-49	62	118	+/+	E.grandis v2.0|Eucgr.I02017.1.p	1	118	1	118	165.236	73	88	0	360	250
AT3G13890.1	A.thaliana TAIR10	7.3e-49	61	125	+/+	E.grandis v2.0|Eucgr.I02017.1.p	1	116	1	125	168.703	76	92	9	360	368
AT1G08810.1	A.thaliana TAIR10	1.49e-48	59	122	+/+	E.grandis v2.0|Eucgr.I02017.1.p	1	122	1	122	165.236	72	89	0	360	281
AT3G28910.1	A.thaliana TAIR10	1.52e-48	59	122	+/+	E.grandis v2.0|Eucgr.I02017.1.p	1	122	1	122	166.392	72	88	0	360	324
AT5G62320.1	A.thaliana TAIR10	1.68e-48	57	136	+/+	E.grandis v2.0|Eucgr.I02017.1.p	3	131	4	139	164.081	77	95	7	360	246
AT3G23250.1	A.thaliana TAIR10	5.54e-48	59	117	+/+	E.grandis v2.0|Eucgr.I02017.1.p	1	117	1	117	163.696	69	91	0	360	286
AT1G74430.1	A.thaliana TAIR10	6.31e-48	54	128	+/+	E.grandis v2.0|Eucgr.I02017.1.p	1	128	1	128	163.31	69	94	0	360	272
AT5G62470.2	A.thaliana TAIR10	9.13e-48	59	119	+/+	E.grandis v2.0|Eucgr.I02017.1.p	1	119	1	119	165.236	70	88	0	360	353
AT2G47460.1	A.thaliana TAIR10	2.41e-47	52	143	+/+	E.grandis v2.0|Eucgr.I02017.1.p	1	143	1	141	164.466	74	93	2	360	372
AT1G79180.1	A.thaliana TAIR10	5.94e-47	60	114	+/+	E.grandis v2.0|Eucgr.I02017.1.p	3	116	5	118	161.384	68	89	0	360	295
AT5G49330.1	A.thaliana TAIR10	1.07e-46	59	116	+/+	E.grandis v2.0|Eucgr.I02017.1.p	1	116	1	116	162.155	68	87	0	360	343
AT1G74650.1	A.thaliana TAIR10	1.08e-46	60	119	+/+	E.grandis v2.0|Eucgr.I02017.1.p	1	119	1	119	161.77	71	87	0	360	331
AT1G16490.1	A.thaliana TAIR10	1.37e-46	61	114	+/+	E.grandis v2.0|Eucgr.I02017.1.p	3	116	5	118	159.844	69	88	0	360	275
AT5G12870.1	A.thaliana TAIR10	3.81e-46	63	108	+/+	E.grandis v2.0|Eucgr.I02017.1.p	12	119	18	125	159.073	68	87	0	360	281
AT5G62470.1	A.thaliana TAIR10	4.8e-46	59	119	+/+	E.grandis v2.0|Eucgr.I02017.1.p	1	119	1	118	160.614	70	88	1	360	352
AT1G18710.1	A.thaliana TAIR10	5.03e-46	47	144	+/+	E.grandis v2.0|Eucgr.I02017.1.p	1	144	1	144	158.303	68	99	0	360	268
AT5G52600.1	A.thaliana TAIR10	1.26e-45	57	129	+/+	E.grandis v2.0|Eucgr.I02017.1.p	9	128	9	137	155.221	74	89	9	360	202
AT1G06180.1	A.thaliana TAIR10	1.42e-45	58	117	+/+	E.grandis v2.0|Eucgr.I02017.1.p	1	117	1	117	156.377	68	88	0	360	247
AT3G62610.1	A.thaliana TAIR10	4.03e-45	56	117	+/+	E.grandis v2.0|Eucgr.I02017.1.p	1	117	1	117	157.918	66	85	0	360	344
AT1G56160.1	A.thaliana TAIR10	5.7e-45	59	114	+/+	E.grandis v2.0|Eucgr.I02017.1.p	3	116	5	118	156.377	67	86	0	360	297
AT5G14750.1	A.thaliana TAIR10	2.51e-44	63	104	+/+	E.grandis v2.0|Eucgr.I02017.1.p	13	116	17	120	151.754	66	80	0	360	204
AT3G12820.1	A.thaliana TAIR10	2.69e-44	58	117	+/+	E.grandis v2.0|Eucgr.I02017.1.p	2	118	4	120	152.91	68	87	0	360	240
AT5G40330.1	A.thaliana TAIR10	5.96e-44	63	104	+/+	E.grandis v2.0|Eucgr.I02017.1.p	13	116	13	116	151.369	66	80	0	360	220
AT3G27920.1	A.thaliana TAIR10	1.54e-43	58	116	+/+	E.grandis v2.0|Eucgr.I02017.1.p	1	116	3	118	150.599	67	82	0	360	229
AT3G08500.1	A.thaliana TAIR10	6.66e-43	60	110	+/+	E.grandis v2.0|Eucgr.I02017.1.p	8	117	26	135	152.14	66	86	0	360	344
AT5G35550.1	A.thaliana TAIR10	1.25e-40	55	110	+/+	E.grandis v2.0|Eucgr.I02017.1.p	9	118	11	120	143.665	61	81	0	360	259
AT4G25560.1	A.thaliana TAIR10	1.01e-39	59	106	+/+	E.grandis v2.0|Eucgr.I02017.1.p	13	118	11	116	142.124	63	79	0	360	284
AT1G25340.1	A.thaliana TAIR10	2.29e-39	49	124	+/+	E.grandis v2.0|Eucgr.I02017.1.p	13	136	19	141	141.354	61	89	1	360	284
AT4G26930.1	A.thaliana TAIR10	2.43e-39	55	120	+/+	E.grandis v2.0|Eucgr.I02017.1.p	12	131	19	136	143.665	66	85	2	360	390
AT5G40350.1	A.thaliana TAIR10	2.62e-38	38	183	+/+	E.grandis v2.0|Eucgr.I02017.1.p	12	183	17	199	136.346	70	106	11	360	215
AT1G48000.1	A.thaliana TAIR10	3.59e-38	52	111	+/+	E.grandis v2.0|Eucgr.I02017.1.p	12	122	32	142	136.732	58	82	0	360	244
AT3G48920.1	A.thaliana TAIR10	3.67e-38	55	106	+/+	E.grandis v2.0|Eucgr.I02017.1.p	9	114	15	120	137.502	58	81	0	360	262
AT3G27810.1	A.thaliana TAIR10	1.08e-37	49	113	+/+	E.grandis v2.0|Eucgr.I02017.1.p	9	121	17	129	135.191	55	84	0	360	227
AT2G26960.1	A.thaliana TAIR10	2.15e-37	52	113	+/+	E.grandis v2.0|Eucgr.I02017.1.p	9	121	17	128	139.428	59	84	1	360	428
AT1G18960.1	A.thaliana TAIR10	2.19e-37	50	131	+/+	E.grandis v2.0|Eucgr.I02017.1.p	6	136	5	129	136.732	65	88	6	360	308
AT2G32460.1	A.thaliana TAIR10	2.64e-37	54	110	+/+	E.grandis v2.0|Eucgr.I02017.1.p	12	121	18	126	140.198	59	83	1	360	491
AT2G32460.2	A.thaliana TAIR10	2.76e-37	52	116	+/+	E.grandis v2.0|Eucgr.I02017.1.p	12	127	6	120	139.813	60	85	1	360	479
AT5G06100.1	A.thaliana TAIR10	3.37e-37	45	159	+/+	E.grandis v2.0|Eucgr.I02017.1.p	8	160	28	183	139.428	71	99	9	360	452
AT3G01530.1	A.thaliana TAIR10	3.67e-37	48	120	+/+	E.grandis v2.0|Eucgr.I02017.1.p	8	127	21	140	133.265	57	82	0	360	207
AT3G11440.1	A.thaliana TAIR10	3.84e-37	52	113	+/+	E.grandis v2.0|Eucgr.I02017.1.p	9	121	38	149	140.584	59	83	1	360	554
AT3G30210.1	A.thaliana TAIR10	8.12e-37	56	102	+/+	E.grandis v2.0|Eucgr.I02017.1.p	13	114	28	129	134.42	57	77	0	360	277
AT5G06100.3	A.thaliana TAIR10	8.28e-37	45	159	+/+	E.grandis v2.0|Eucgr.I02017.1.p	8	160	28	183	139.428	71	99	9	360	521
AT5G06100.2	A.thaliana TAIR10	8.28e-37	45	159	+/+	E.grandis v2.0|Eucgr.I02017.1.p	8	160	28	183	139.428	71	99	9	360	521
AT2G47190.1	A.thaliana TAIR10	1.62e-36	47	119	+/+	E.grandis v2.0|Eucgr.I02017.1.p	4	122	12	130	133.265	56	85	0	360	274
AT1G66370.1	A.thaliana TAIR10	2.09e-36	57	104	+/+	E.grandis v2.0|Eucgr.I02017.1.p	12	115	8	111	132.494	59	72	0	360	247
AT4G13480.1	A.thaliana TAIR10	2.2e-36	56	105	+/+	E.grandis v2.0|Eucgr.I02017.1.p	13	117	7	111	132.88	59	74	0	360	262
AT1G68320.1	A.thaliana TAIR10	2.53e-36	47	123	+/+	E.grandis v2.0|Eucgr.I02017.1.p	12	134	19	141	133.265	58	86	0	360	287
AT5G55020.1	A.thaliana TAIR10	7.51e-36	55	107	+/+	E.grandis v2.0|Eucgr.I02017.1.p	12	118	26	132	136.732	59	77	0	360	524
AT3G24310.1	A.thaliana TAIR10	7.76e-36	56	105	+/+	E.grandis v2.0|Eucgr.I02017.1.p	13	117	19	123	131.339	59	73	0	360	270

## Sheet: B. EREC8 BLAST vs At
Supplemental Table 6 (B): BLASTp results from alignment of E. grandis EREC8 (Eucgr.G03083) against A. thaliana genome.
Protein	Species	E-value	% identity	Align length	Strands	Query ID	Query from	Query to	Target from	Target to	Bitscore	# identical	Positives	Gaps	Query length	Target length
AT5G05490.2	A.thaliana TAIR10	3.45e-52	41	349	+/+	E.grandis v2.0|Eucgr.G03083.1.p	224	566	285	618	188.348	143	187	21	566	618
AT5G05490.2	A.thaliana TAIR10	6.54e-40	55	142	+/+	E.grandis v2.0|Eucgr.G03083.1.p	46	187	59	196	154.066	78	100	4	566	618
AT5G05490.1	A.thaliana TAIR10	5.29e-52	41	349	+/+	E.grandis v2.0|Eucgr.G03083.1.p	224	566	295	628	188.348	143	187	21	566	628
AT5G05490.1	A.thaliana TAIR10	6.85e-40	55	142	+/+	E.grandis v2.0|Eucgr.G03083.1.p	46	187	69	206	154.066	78	100	4	566	628
AT3G59550.1	A.thaliana TAIR10	0.000238	42	43	+/+	E.grandis v2.0|Eucgr.G03083.1.p	517	559	639	681	44.2838	18	30	0	566	694
AT5G16270.1	A.thaliana TAIR10	0.00082	46	41	+/+	E.grandis v2.0|Eucgr.G03083.1.p	519	559	980	1020	42.3578	19	27	0	566	1032
AT5G16270.1	A.thaliana TAIR10	0.00131	33	64	+/+	E.grandis v2.0|Eucgr.G03083.1.p	40	103	53	112	41.9726	21	37	4	566	1032
AT5G40840.3	A.thaliana TAIR10	0.00155	40	48	+/+	E.grandis v2.0|Eucgr.G03083.1.p	517	564	626	673	41.5874	19	30	0	566	679
AT5G40840.1	A.thaliana TAIR10	0.00155	40	48	+/+	E.grandis v2.0|Eucgr.G03083.1.p	517	564	757	804	41.5874	19	30	0	566	810
AT5G40840.2	A.thaliana TAIR10	0.00156	40	48	+/+	E.grandis v2.0|Eucgr.G03083.1.p	517	564	758	805	41.5874	19	30	0	566	811

## Sheet: C. EHEC3-Like BLAST vs At
Supplemental Table 6 (C): BLASTp results from alignment of E. grandis EHEC3-Like (Eucgr.H04946) against A. thaliana genome.
Protein	Species	E-value	% identity	Align length	Strands	Query ID	Query from	Query to	Target from	Target to	Bitscore	# identical	Positives	Gaps	Query length	Target length
AT3G28470.1	A.thaliana TAIR10	8.59e-75	72	159	+/+	E.grandis v2.0|Eucgr.I02017.1.p	1	159	1	159	234.187	115	132	0	360	318
AT5G56110.1	A.thaliana TAIR10	8.25e-68	65	147	+/+	E.grandis v2.0|Eucgr.I02017.1.p	1	147	1	147	216.468	95	111	0	360	321
AT5G15310.1	A.thaliana TAIR10	2.33e-60	67	128	+/+	E.grandis v2.0|Eucgr.I02017.1.p	1	128	1	128	197.208	86	103	0	360	327
AT5G15310.2	A.thaliana TAIR10	2.75e-60	67	128	+/+	E.grandis v2.0|Eucgr.I02017.1.p	1	128	1	128	196.823	86	103	0	360	316
AT3G02940.1	A.thaliana TAIR10	2.98e-59	63	128	+/+	E.grandis v2.0|Eucgr.I02017.1.p	1	128	1	128	194.126	81	105	0	360	322
AT3G01140.1	A.thaliana TAIR10	2.8e-58	65	130	+/+	E.grandis v2.0|Eucgr.I02017.1.p	5	134	48	177	193.741	84	103	0	360	389
AT1G34670.1	A.thaliana TAIR10	5.53e-58	56	146	+/+	E.grandis v2.0|Eucgr.I02017.1.p	1	146	1	146	192.2	82	109	0	360	366
AT1G57560.1	A.thaliana TAIR10	9.85e-58	61	132	+/+	E.grandis v2.0|Eucgr.I02017.1.p	1	132	1	132	190.274	81	103	0	360	315
AT5G60890.1	A.thaliana TAIR10	1.9e-57	61	130	+/+	E.grandis v2.0|Eucgr.I02017.1.p	1	130	1	130	188.734	79	100	0	360	296
AT5G10280.1	A.thaliana TAIR10	1.93e-57	58	147	+/+	E.grandis v2.0|Eucgr.I02017.1.p	1	146	1	147	189.889	85	107	1	360	335
AT1G09540.1	A.thaliana TAIR10	3.4e-57	55	157	+/+	E.grandis v2.0|Eucgr.I02017.1.p	1	155	1	157	190.274	87	113	2	360	367
AT5G16770.1	A.thaliana TAIR10	5.06e-57	62	128	+/+	E.grandis v2.0|Eucgr.I02017.1.p	1	128	1	128	189.119	79	104	0	360	337
AT5G16770.2	A.thaliana TAIR10	5.06e-57	62	128	+/+	E.grandis v2.0|Eucgr.I02017.1.p	1	128	1	128	189.119	79	104	0	360	337
AT4G05100.1	A.thaliana TAIR10	6.04e-57	64	129	+/+	E.grandis v2.0|Eucgr.I02017.1.p	1	128	1	129	188.348	82	102	1	360	325
AT4G01680.3	A.thaliana TAIR10	1.19e-56	61	132	+/+	E.grandis v2.0|Eucgr.I02017.1.p	1	132	1	132	184.882	81	102	0	360	242
AT4G21440.1	A.thaliana TAIR10	4.03e-56	61	128	+/+	E.grandis v2.0|Eucgr.I02017.1.p	1	128	1	128	187.193	78	99	0	360	351
AT4G28110.1	A.thaliana TAIR10	6.61e-56	61	128	+/+	E.grandis v2.0|Eucgr.I02017.1.p	1	128	1	128	184.496	78	100	0	360	283
AT5G65230.1	A.thaliana TAIR10	7.95e-56	60	128	+/+	E.grandis v2.0|Eucgr.I02017.1.p	1	128	1	128	184.882	77	102	0	360	311
AT4G01680.1	A.thaliana TAIR10	9.51e-56	61	132	+/+	E.grandis v2.0|Eucgr.I02017.1.p	1	132	1	132	185.652	81	102	0	360	337
AT5G61420.2	A.thaliana TAIR10	3.03e-55	59	130	+/+	E.grandis v2.0|Eucgr.I02017.1.p	1	130	1	130	185.267	77	100	0	360	367
AT4G34990.1	A.thaliana TAIR10	6.87e-55	59	131	+/+	E.grandis v2.0|Eucgr.I02017.1.p	1	131	1	131	181.415	77	99	0	360	275
AT5G26660.1	A.thaliana TAIR10	1.1e-54	62	129	+/+	E.grandis v2.0|Eucgr.I02017.1.p	1	129	1	129	183.341	80	98	0	360	353
AT1G66230.1	A.thaliana TAIR10	2.46e-54	62	132	+/+	E.grandis v2.0|Eucgr.I02017.1.p	1	132	1	132	180.259	82	100	0	360	283
AT3G49690.1	A.thaliana TAIR10	4e-54	68	117	+/+	E.grandis v2.0|Eucgr.I02017.1.p	1	116	1	117	180.644	79	96	1	360	311
AT1G74080.1	A.thaliana TAIR10	7.79e-54	61	129	+/+	E.grandis v2.0|Eucgr.I02017.1.p	1	129	1	129	180.644	79	96	0	360	334
AT4G12350.1	A.thaliana TAIR10	8.73e-54	60	135	+/+	E.grandis v2.0|Eucgr.I02017.1.p	1	135	1	135	179.104	81	101	0	360	287
AT5G57620.1	A.thaliana TAIR10	8.95e-54	68	117	+/+	E.grandis v2.0|Eucgr.I02017.1.p	1	116	1	117	180.259	79	95	1	360	334
AT5G07690.1	A.thaliana TAIR10	9.38e-54	59	130	+/+	E.grandis v2.0|Eucgr.I02017.1.p	1	130	1	130	180.259	77	97	0	360	337
AT4G38620.1	A.thaliana TAIR10	9.98e-54	56	131	+/+	E.grandis v2.0|Eucgr.I02017.1.p	1	131	1	131	178.718	74	99	0	360	283
AT3G61250.1	A.thaliana TAIR10	1.14e-53	54	147	+/+	E.grandis v2.0|Eucgr.I02017.1.p	1	147	1	146	179.104	80	102	1	360	300
AT4G17785.1	A.thaliana TAIR10	1.31e-53	34	356	+/+	E.grandis v2.0|Eucgr.I02017.1.p	1	351	1	309	180.644	122	175	52	360	361
AT4G22680.1	A.thaliana TAIR10	1.71e-53	58	143	+/+	E.grandis v2.0|Eucgr.I02017.1.p	1	143	1	143	177.563	83	104	0	360	267
AT5G65790.1	A.thaliana TAIR10	2e-53	68	117	+/+	E.grandis v2.0|Eucgr.I02017.1.p	1	116	1	117	180.644	79	95	1	360	375
AT3G12720.1	A.thaliana TAIR10	3.02e-53	63	121	+/+	E.grandis v2.0|Eucgr.I02017.1.p	6	126	16	136	178.333	76	98	0	360	308
AT3G13540.1	A.thaliana TAIR10	5.45e-53	47	184	+/+	E.grandis v2.0|Eucgr.I02017.1.p	2	183	13	196	175.637	87	116	2	360	250
AT1G18570.1	A.thaliana TAIR10	6.19e-53	57	140	+/+	E.grandis v2.0|Eucgr.I02017.1.p	1	139	1	140	178.718	80	103	1	360	353
AT5G07700.1	A.thaliana TAIR10	6.77e-53	60	130	+/+	E.grandis v2.0|Eucgr.I02017.1.p	1	130	1	130	178.333	78	98	0	360	339
AT5G54230.1	A.thaliana TAIR10	7.09e-53	65	117	+/+	E.grandis v2.0|Eucgr.I02017.1.p	12	128	12	128	177.563	76	95	0	360	320
AT5G16600.1	A.thaliana TAIR10	1.4e-52	62	131	+/+	E.grandis v2.0|Eucgr.I02017.1.p	1	131	1	131	177.178	81	98	0	360	328
AT1G63910.1	A.thaliana TAIR10	2.03e-52	60	128	+/+	E.grandis v2.0|Eucgr.I02017.1.p	1	128	1	128	177.948	77	99	0	360	371
AT2G16720.1	A.thaliana TAIR10	2.11e-52	56	131	+/+	E.grandis v2.0|Eucgr.I02017.1.p	1	131	1	131	174.866	73	99	0	360	270
AT4G01680.2	A.thaliana TAIR10	2.56e-52	56	144	+/+	E.grandis v2.0|Eucgr.I02017.1.p	1	132	1	144	177.178	81	102	12	360	349
AT5G14340.1	A.thaliana TAIR10	2.95e-52	58	132	+/+	E.grandis v2.0|Eucgr.I02017.1.p	1	132	1	132	174.481	77	97	0	360	264
AT3G13890.2	A.thaliana TAIR10	5.88e-52	66	116	+/+	E.grandis v2.0|Eucgr.I02017.1.p	1	116	1	116	176.407	76	92	0	360	359
AT4G09460.1	A.thaliana TAIR10	1.18e-51	55	131	+/+	E.grandis v2.0|Eucgr.I02017.1.p	1	131	1	131	171.785	72	97	0	360	237
AT2G36890.1	A.thaliana TAIR10	1.25e-51	67	117	+/+	E.grandis v2.0|Eucgr.I02017.1.p	1	116	1	117	173.711	78	93	1	360	299
AT1G22640.1	A.thaliana TAIR10	1.74e-51	56	131	+/+	E.grandis v2.0|Eucgr.I02017.1.p	1	131	1	131	172.17	73	97	0	360	258
AT1G35515.1	A.thaliana TAIR10	1.82e-51	57	126	+/+	E.grandis v2.0|Eucgr.I02017.1.p	1	126	1	126	170.629	72	95	0	360	213
AT5G23000.1	A.thaliana TAIR10	2.1e-51	67	117	+/+	E.grandis v2.0|Eucgr.I02017.1.p	1	116	1	117	174.096	78	91	1	360	330
AT3G47600.1	A.thaliana TAIR10	5.37e-49	61	119	+/+	E.grandis v2.0|Eucgr.I02017.1.p	1	119	1	119	167.933	72	89	0	360	334
AT4G37780.1	A.thaliana TAIR10	5.69e-49	62	117	+/+	E.grandis v2.0|Eucgr.I02017.1.p	1	116	1	117	167.162	73	92	1	360	306
AT2G31180.1	A.thaliana TAIR10	6.15e-49	62	118	+/+	E.grandis v2.0|Eucgr.I02017.1.p	1	118	1	118	165.236	73	88	0	360	250
AT3G13890.1	A.thaliana TAIR10	7.3e-49	61	125	+/+	E.grandis v2.0|Eucgr.I02017.1.p	1	116	1	125	168.703	76	92	9	360	368
AT1G08810.1	A.thaliana TAIR10	1.49e-48	59	122	+/+	E.grandis v2.0|Eucgr.I02017.1.p	1	122	1	122	165.236	72	89	0	360	281
AT3G28910.1	A.thaliana TAIR10	1.52e-48	59	122	+/+	E.grandis v2.0|Eucgr.I02017.1.p	1	122	1	122	166.392	72	88	0	360	324
AT5G62320.1	A.thaliana TAIR10	1.68e-48	57	136	+/+	E.grandis v2.0|Eucgr.I02017.1.p	3	131	4	139	164.081	77	95	7	360	246
AT3G23250.1	A.thaliana TAIR10	5.54e-48	59	117	+/+	E.grandis v2.0|Eucgr.I02017.1.p	1	117	1	117	163.696	69	91	0	360	286
AT1G74430.1	A.thaliana TAIR10	6.31e-48	54	128	+/+	E.grandis v2.0|Eucgr.I02017.1.p	1	128	1	128	163.31	69	94	0	360	272
AT5G62470.2	A.thaliana TAIR10	9.13e-48	59	119	+/+	E.grandis v2.0|Eucgr.I02017.1.p	1	119	1	119	165.236	70	88	0	360	353
AT2G47460.1	A.thaliana TAIR10	2.41e-47	52	143	+/+	E.grandis v2.0|Eucgr.I02017.1.p	1	143	1	141	164.466	74	93	2	360	372
AT1G79180.1	A.thaliana TAIR10	5.94e-47	60	114	+/+	E.grandis v2.0|Eucgr.I02017.1.p	3	116	5	118	161.384	68	89	0	360	295
AT5G49330.1	A.thaliana TAIR10	1.07e-46	59	116	+/+	E.grandis v2.0|Eucgr.I02017.1.p	1	116	1	116	162.155	68	87	0	360	343
AT1G74650.1	A.thaliana TAIR10	1.08e-46	60	119	+/+	E.grandis v2.0|Eucgr.I02017.1.p	1	119	1	119	161.77	71	87	0	360	331
AT1G16490.1	A.thaliana TAIR10	1.37e-46	61	114	+/+	E.grandis v2.0|Eucgr.I02017.1.p	3	116	5	118	159.844	69	88	0	360	275
AT5G12870.1	A.thaliana TAIR10	3.81e-46	63	108	+/+	E.grandis v2.0|Eucgr.I02017.1.p	12	119	18	125	159.073	68	87	0	360	281
AT5G62470.1	A.thaliana TAIR10	4.8e-46	59	119	+/+	E.grandis v2.0|Eucgr.I02017.1.p	1	119	1	118	160.614	70	88	1	360	352
AT1G18710.1	A.thaliana TAIR10	5.03e-46	47	144	+/+	E.grandis v2.0|Eucgr.I02017.1.p	1	144	1	144	158.303	68	99	0	360	268
AT5G52600.1	A.thaliana TAIR10	1.26e-45	57	129	+/+	E.grandis v2.0|Eucgr.I02017.1.p	9	128	9	137	155.221	74	89	9	360	202
AT1G06180.1	A.thaliana TAIR10	1.42e-45	58	117	+/+	E.grandis v2.0|Eucgr.I02017.1.p	1	117	1	117	156.377	68	88	0	360	247
AT3G62610.1	A.thaliana TAIR10	4.03e-45	56	117	+/+	E.grandis v2.0|Eucgr.I02017.1.p	1	117	1	117	157.918	66	85	0	360	344
AT1G56160.1	A.thaliana TAIR10	5.7e-45	59	114	+/+	E.grandis v2.0|Eucgr.I02017.1.p	3	116	5	118	156.377	67	86	0	360	297
AT5G14750.1	A.thaliana TAIR10	2.51e-44	63	104	+/+	E.grandis v2.0|Eucgr.I02017.1.p	13	116	17	120	151.754	66	80	0	360	204
AT3G12820.1	A.thaliana TAIR10	2.69e-44	58	117	+/+	E.grandis v2.0|Eucgr.I02017.1.p	2	118	4	120	152.91	68	87	0	360	240
AT5G40330.1	A.thaliana TAIR10	5.96e-44	63	104	+/+	E.grandis v2.0|Eucgr.I02017.1.p	13	116	13	116	151.369	66	80	0	360	220
AT3G27920.1	A.thaliana TAIR10	1.54e-43	58	116	+/+	E.grandis v2.0|Eucgr.I02017.1.p	1	116	3	118	150.599	67	82	0	360	229
AT3G08500.1	A.thaliana TAIR10	6.66e-43	60	110	+/+	E.grandis v2.0|Eucgr.I02017.1.p	8	117	26	135	152.14	66	86	0	360	344
AT5G35550.1	A.thaliana TAIR10	1.25e-40	55	110	+/+	E.grandis v2.0|Eucgr.I02017.1.p	9	118	11	120	143.665	61	81	0	360	259
AT4G25560.1	A.thaliana TAIR10	1.01e-39	59	106	+/+	E.grandis v2.0|Eucgr.I02017.1.p	13	118	11	116	142.124	63	79	0	360	284
AT1G25340.1	A.thaliana TAIR10	2.29e-39	49	124	+/+	E.grandis v2.0|Eucgr.I02017.1.p	13	136	19	141	141.354	61	89	1	360	284
AT4G26930.1	A.thaliana TAIR10	2.43e-39	55	120	+/+	E.grandis v2.0|Eucgr.I02017.1.p	12	131	19	136	143.665	66	85	2	360	390
AT5G40350.1	A.thaliana TAIR10	2.62e-38	38	183	+/+	E.grandis v2.0|Eucgr.I02017.1.p	12	183	17	199	136.346	70	106	11	360	215
AT1G48000.1	A.thaliana TAIR10	3.59e-38	52	111	+/+	E.grandis v2.0|Eucgr.I02017.1.p	12	122	32	142	136.732	58	82	0	360	244
AT3G48920.1	A.thaliana TAIR10	3.67e-38	55	106	+/+	E.grandis v2.0|Eucgr.I02017.1.p	9	114	15	120	137.502	58	81	0	360	262
AT3G27810.1	A.thaliana TAIR10	1.08e-37	49	113	+/+	E.grandis v2.0|Eucgr.I02017.1.p	9	121	17	129	135.191	55	84	0	360	227
AT2G26960.1	A.thaliana TAIR10	2.15e-37	52	113	+/+	E.grandis v2.0|Eucgr.I02017.1.p	9	121	17	128	139.428	59	84	1	360	428
AT1G18960.1	A.thaliana TAIR10	2.19e-37	50	131	+/+	E.grandis v2.0|Eucgr.I02017.1.p	6	136	5	129	136.732	65	88	6	360	308
AT2G32460.1	A.thaliana TAIR10	2.64e-37	54	110	+/+	E.grandis v2.0|Eucgr.I02017.1.p	12	121	18	126	140.198	59	83	1	360	491
AT2G32460.2	A.thaliana TAIR10	2.76e-37	52	116	+/+	E.grandis v2.0|Eucgr.I02017.1.p	12	127	6	120	139.813	60	85	1	360	479
AT5G06100.1	A.thaliana TAIR10	3.37e-37	45	159	+/+	E.grandis v2.0|Eucgr.I02017.1.p	8	160	28	183	139.428	71	99	9	360	452
AT3G01530.1	A.thaliana TAIR10	3.67e-37	48	120	+/+	E.grandis v2.0|Eucgr.I02017.1.p	8	127	21	140	133.265	57	82	0	360	207
AT3G11440.1	A.thaliana TAIR10	3.84e-37	52	113	+/+	E.grandis v2.0|Eucgr.I02017.1.p	9	121	38	149	140.584	59	83	1	360	554
AT3G30210.1	A.thaliana TAIR10	8.12e-37	56	102	+/+	E.grandis v2.0|Eucgr.I02017.1.p	13	114	28	129	134.42	57	77	0	360	277
AT5G06100.3	A.thaliana TAIR10	8.28e-37	45	159	+/+	E.grandis v2.0|Eucgr.I02017.1.p	8	160	28	183	139.428	71	99	9	360	521
AT5G06100.2	A.thaliana TAIR10	8.28e-37	45	159	+/+	E.grandis v2.0|Eucgr.I02017.1.p	8	160	28	183	139.428	71	99	9	360	521
AT2G47190.1	A.thaliana TAIR10	1.62e-36	47	119	+/+	E.grandis v2.0|Eucgr.I02017.1.p	4	122	12	130	133.265	56	85	0	360	274
AT1G66370.1	A.thaliana TAIR10	2.09e-36	57	104	+/+	E.grandis v2.0|Eucgr.I02017.1.p	12	115	8	111	132.494	59	72	0	360	247
AT4G13480.1	A.thaliana TAIR10	2.2e-36	56	105	+/+	E.grandis v2.0|Eucgr.I02017.1.p	13	117	7	111	132.88	59	74	0	360	262
AT1G68320.1	A.thaliana TAIR10	2.53e-36	47	123	+/+	E.grandis v2.0|Eucgr.I02017.1.p	12	134	19	141	133.265	58	86	0	360	287
AT5G55020.1	A.thaliana TAIR10	7.51e-36	55	107	+/+	E.grandis v2.0|Eucgr.I02017.1.p	12	118	26	132	136.732	59	77	0	360	524
AT3G24310.1	A.thaliana TAIR10	7.76e-36	56	105	+/+	E.grandis v2.0|Eucgr.I02017.1.p	13	117	19	123	131.339	59	73	0	360	270
