# Supplementary material for: Knockout of floral and meiosis genes using CRISPR/Cas9 produces male‐sterility in Eucalyptus without impacts on vegetative growth
Source: Plant Direct. 2023 Jul 14;7(7):e507. doi: 10.1002/pld3.507 (PMC10345981; doi:10.1002/pld3.507)
Supplement: Supplementary file 9 — Table S7. (A): BLASTp results from alignment of E. grandis ETDF1 (Eucgr.I02017) against predicted peptides from the E. grandis genome and transcriptome for each hit. On heat map, red = low, yellow = intermediate, green = high expression. Table S7 (B). BLASTp results from alignment of E. grandis EREC8 (Eucgr.G03083) against E. grandis genome and transcriptome data for each hit. On heat map, red = low, yellow = intermediate, green = high expression. Table S7 (C). BLASTp results from alignment of E. grandis EHEC3‐Like (Eucgr.H04946) against E. grandis genome and transcriptome data for each hit. On heat map, red = low, yellow = intermediate, green = high expression. [file PLD3-7-e507-s003.xlsx]

## Sheet: ETDF1
Supplemental Table 7 (A): BLASTp results from alignment of E. grandis ETDF1 (Eucgr.I02017) against predicted peptides from the E. grandis genome and transcriptome for each hit. On heat map, red = low, yellow = intermediate, green = high expression.
BLASTp results																	Transcriptome data
Gene	Protein	Species	E-value	% identity	Align len	Strands	Query from	Query to	Target from	Target to	Bitscore	# identical	Positives	Gaps	Query length	Target length	Roots	Phloem	Shoot tips	Immature xylem	Young leaf	Mature leaf	Flowers (late)	Flowers (early)
Eucgr.I02017	Eucgr.I02017.1.p	E.grandis v2.0	0	100	360	+/+	1	360	1	360	736.873	360	360	0	360	360	0	0	0	0	0	0	8.72293	0
Eucgr.F03656	Eucgr.F03656.1.p	E.grandis v2.0	8.14e-66	64	147	+/+	1	147	1	147	211.46	94	112	0	360	327	0	0	0.510959	0.0652807	0.109102	0	1.94214	0.075015
Eucgr.I00442	Eucgr.I00442.1.p	E.grandis v2.0	1.68e-62	60	146	+/+	1	146	1	146	203.371	87	112	0	360	338	14.8938	0	1.16056	0	0.447366	1.96744	3.47857	1.46151
Eucgr.K02907	Eucgr.K02907.1.p	E.grandis v2.0	4.73e-62	62	148	+/+	3	150	2	143	201.445	92	113	6	360	318	0	0	0	0.15354	0.144238	0.205913	1.77703	0.091218
Eucgr.B00023	Eucgr.B00023.1.p	E.grandis v2.0	2.38e-61	59	146	+/+	1	146	1	146	200.675	86	111	0	360	350	11.3867	0	0.273304	0	0	0.506478	1.85021	1.04167
Eucgr.J01362	Eucgr.J01362.1.p	E.grandis v2.0	6.5e-59	67	128	+/+	1	128	1	128	196.438	86	100	0	360	412	0.188689	0	72.7619	0.0699773	19.537	34.2796	63.9446	72.8404
Eucgr.H01337	Eucgr.H01337.1.p	E.grandis v2.0	5.51e-58	63	132	+/+	1	132	1	132	194.512	83	104	0	360	440	1.6047	4.90091	7.91438	6.92215	3.97678	17.6019	5.57441	5.87272
Eucgr.B00229	Eucgr.B00229.1.p	E.grandis v2.0	7.29e-58	52	172	+/+	1	172	1	169	192.586	89	116	3	360	383	6.97259	1.12731	24.7226	19.6544	12.1374	6.01694	7.78083	5.38241
Eucgr.K00555	Eucgr.K00555.1.p	E.grandis v2.0	7.76e-58	55	167	+/+	1	166	1	167	194.126	92	114	1	360	436	3.9907	5.19436	1.03109	6.83025	0.940424	0.496728	1.83236	0.916368
Eucgr.E03819	Eucgr.E03819.1.p	E.grandis v2.0	3.09e-57	63	128	+/+	1	128	1	128	189.889	81	101	0	360	347	40.8807	0	0.422889	0	0.0827726	0.303622	2.00127	0.239643
Eucgr.E03689	Eucgr.E03689.1.p	E.grandis v2.0	4.13e-57	63	128	+/+	1	128	1	128	189.889	81	101	0	360	347	41.616	0	1.32633	0	0.0649342	0.379549	3.2975	0.616119
Eucgr.D00751	Eucgr.D00751.1.p	E.grandis v2.0	4.22e-57	63	128	+/+	1	128	1	128	189.889	80	102	0	360	358	46.0252	0.112793	4.54172	0.13693	0.946862	9.94943	2.03633	1.27366
Eucgr.F00325	Eucgr.F00325.1.p	E.grandis v2.0	1.78e-56	58	134	+/+	1	134	1	134	188.348	78	104	0	360	358	4.31791	0	3.14035	0	1.03127	1.52531	2.69474	3.09798
Eucgr.A01772	Eucgr.A01772.1.p	E.grandis v2.0	3.38e-56	63	128	+/+	1	128	1	128	187.578	80	100	0	360	361	6.35064	0.129576	0.374297	0	0	0	0.888534	0.32497
Eucgr.A00996	Eucgr.A00996.1.p	E.grandis v2.0	8.69e-56	61	132	+/+	1	132	1	132	188.348	80	104	0	360	415	8.42224	17.295	6.84582	24.0078	9.81266	7.17392	8.39953	7.18049
Eucgr.B01827	Eucgr.B01827.1.p	E.grandis v2.0	9.03e-56	62	138	+/+	1	138	54	187	189.119	86	103	4	360	452	3.14079	0.934607	1.27251	4.67858	1.08907	0.16107	0.406195	0.334174
Eucgr.I01406	Eucgr.I01406.1.p	E.grandis v2.0	1.38e-55	55	140	+/+	1	140	1	140	182.956	77	103	0	360	257	23.1367	4.44651	3.2176	5.83418	2.01277	1.89751	8.54307	3.31837
Eucgr.D02271	Eucgr.D02271.1.p	E.grandis v2.0	2.12e-55	62	129	+/+	1	129	1	129	184.111	80	99	0	360	304	0	0	5.25425	0.0542324	0.399935	0.463108	33.581	14.1496
Eucgr.F01069	Eucgr.F01069.1.p	E.grandis v2.0	6.78e-55	61	128	+/+	1	128	1	128	184.496	78	98	0	360	369	16.626	0	1.56757	0	0.0469599	0.207625	4.51038	1.64727
Eucgr.G02195	Eucgr.G02195.1.p	E.grandis v2.0	1.33e-54	61	125	+/+	3	127	2	126	179.489	76	96	0	360	234	41.4942	3.40689	37.8286	6.48486	30.729	48.9449	22.07	18.861
Eucgr.E04323	Eucgr.E04323.1.p	E.grandis v2.0	1.51e-54	62	129	+/+	6	134	5	133	181.415	80	99	0	360	295	9.52557	0	1.06212	0	0.221421	0.524228	2.76295	1.4082
Eucgr.K00153	Eucgr.K00153.2.p	E.grandis v2.0	1.7e-54	61	131	+/+	1	131	1	131	178.333	80	98	0	360	207	24.8542	1.93	460.377	21.2358	128.436	197.122	187.668	164.448
Eucgr.F02864	Eucgr.F02864.1.p	E.grandis v2.0	1.94e-54	64	129	+/+	1	129	1	129	181.415	82	99	0	360	301	35.2529	4.30553	4.24529	55.3978	15.8645	2.2728	9.20388	4.13134
Eucgr.C00624	Eucgr.C00624.1.p	E.grandis v2.0	2.81e-54	69	116	+/+	1	115	1	116	180.644	80	96	1	360	295	13.5045	0	0.482617	0.348637	0.161999	0.458365	13.0482	0.52473
Eucgr.K01504	Eucgr.K01504.1.p	E.grandis v2.0	3.17e-54	61	128	+/+	5	132	18	145	179.874	78	94	0	360	269	33.8292	3.2903	2.74777	3.58296	1.25637	0.676131	6.41868	3.72707
Eucgr.J01601	Eucgr.J01601.1.p	E.grandis v2.0	3.3e-54	61	135	+/+	1	135	1	135	181.415	82	102	0	360	322	17.7797	1.50591	0.887517	5.32245	1.69054	0.76959	3.57676	1.5575
Eucgr.E00175	Eucgr.E00175.1.p	E.grandis v2.0	3.46e-54	59	130	+/+	1	130	1	130	180.644	77	99	0	360	299	0.502148	0.357158	9.29398	0.105091	0.644847	0.574094	7.5396	9.3619
Eucgr.B02197	Eucgr.B02197.1.p	E.grandis v2.0	3.5e-54	61	132	+/+	1	132	1	132	183.726	80	100	0	360	407	3.63652	1.20001	1.46616	3.16727	0.754895	10.4649	6.91727	4.22556
Eucgr.E00261	Eucgr.E00261.1.p	E.grandis v2.0	3.73e-54	56	144	+/+	1	140	1	144	180.259	81	105	4	360	283	1.34659	0	2.20439	0.131576	0.178979	0.605104	1.84539	1.01788
Eucgr.F02207	Eucgr.F02207.1.p	E.grandis v2.0	5.26e-54	68	117	+/+	1	116	1	117	181.415	80	97	1	360	334	11.3014	0	13.7091	0	5.21991	5.10597	5.12682	5.1915
Eucgr.A02110	Eucgr.A02110.1.p	E.grandis v2.0	7.52e-54	62	125	+/+	5	129	20	144	180.259	77	93	0	360	313	41.6265	1.82609	20.4575	1.29982	5.61986	5.63455	16.9782	14.5724
Eucgr.C00947	Eucgr.C00947.1.p	E.grandis v2.0	9.88e-54	64	121	+/+	1	120	1	121	178.333	78	97	1	360	262	7.16218	0	3.65955	0.0704841	0.261637	0.394018	4.28137	0.446234
Eucgr.I00012	Eucgr.I00012.1.p	E.grandis v2.0	1.09e-53	58	129	+/+	1	129	1	129	180.259	75	97	0	360	329	114.723	3.08249	9.90997	2.66108	1.30266	2.34365	12.9285	4.17773
Eucgr.K00077	Eucgr.K00077.1.p	E.grandis v2.0	1.36e-53	58	137	+/+	10	144	9	145	180.644	79	105	2	360	350	1.03311	0	1.25655	0.130794	0.134158	0.665918	1.49446	0.831716
Eucgr.F02583	Eucgr.F02583.1.p	E.grandis v2.0	1.55e-53	43	202	+/+	1	201	1	198	179.104	87	125	5	360	302	79.7557	1.65301	11.469	0.508529	2.59127	4.19161	22.0994	8.18126
Eucgr.K00153	Eucgr.K00153.1.p	E.grandis v2.0	1.77e-53	61	131	+/+	1	131	1	131	177.948	80	98	0	360	270	24.8542	1.93	460.377	21.2358	128.436	197.122	187.668	164.448
Eucgr.K02806	Eucgr.K02806.1.p	E.grandis v2.0	1.97e-53	59	138	+/+	1	138	1	136	180.259	81	102	2	360	350	4.45479	6.38396	1.03525	21.0628	9.9046	0.244862	5.09907	1.53526
Eucgr.D01819	Eucgr.D01819.1.p	E.grandis v2.0	2.03e-53	60	128	+/+	1	128	1	128	179.104	77	100	0	360	315	10.0307	4.32927	0.588755	145.277	26.6921	0.143905	1.6879	0.358971
Eucgr.B03606	Eucgr.B03606.1.p	E.grandis v2.0	2.38e-53	59	128	+/+	3	130	12	139	179.104	76	95	0	360	321	76.6631	19.8247	134.627	32.3784	50.5393	70.3299	54.6556	41.2367
Eucgr.D02014	Eucgr.D02014.1.p	E.grandis v2.0	2.7e-53	63	131	+/+	1	131	1	131	178.333	82	99	0	360	302	57.343	16.4508	5.27016	26.8501	6.57298	1.90998	10.7546	3.66848
Eucgr.I00663	Eucgr.I00663.1.p	E.grandis v2.0	2.8e-53	68	117	+/+	1	116	1	117	180.259	79	96	1	360	359	11.8855	0	0	0	0	0	0.562956	0.181978
Eucgr.G01774	Eucgr.G01774.1.p	E.grandis v2.0	3.34e-53	56	135	+/+	1	135	1	135	176.792	75	100	0	360	256	25.3226	22.2364	8.34053	46.729	11.9355	3.77658	17.848	19.5953
Eucgr.C00190	Eucgr.C00190.1.p	E.grandis v2.0	5.06e-53	67	117	+/+	1	116	1	117	181.03	78	96	1	360	417	3.77976	0	0	0	0.0535246	0.142515	0.762245	0.67757
Eucgr.C02280	Eucgr.C02280.1.p	E.grandis v2.0	6.22e-53	68	117	+/+	1	116	1	117	179.489	80	95	1	360	368	1.21719	0	0	0	0	0	0	0
Eucgr.C02391	Eucgr.C02391.1.p	E.grandis v2.0	7.14e-53	68	117	+/+	1	116	1	117	179.104	80	95	1	360	368	3.55995	0	0	0	0	0	0	0
Eucgr.B00865	Eucgr.B00865.1.p	E.grandis v2.0	1.08e-52	61	127	+/+	3	128	2	128	174.096	77	95	1	360	214	1.19442	0.492585	5.03124	0.0353084	1.53308	0.471545	10.0073	8.29761
Eucgr.B02896	Eucgr.B02896.1.p	E.grandis v2.0	1.81e-52	60	125	+/+	3	127	2	126	174.096	75	94	0	360	230	118.045	5.19972	48.7153	9.0314	16.145	20.4605	53.3671	44.1433
Eucgr.A01670	Eucgr.A01670.1.p	E.grandis v2.0	4.56e-52	62	129	+/+	1	128	1	127	176.407	80	98	3	360	345	79.6863	0	26.9519	0	9.66424	7.35822	29.0749	21.664
Eucgr.J02279	Eucgr.J02279.1.p	E.grandis v2.0	4.94e-52	57	131	+/+	1	131	1	131	174.481	75	97	0	360	277	5.25911	0.172427	0.46247	0.051621	0	0	0.708167	0.446158
Eucgr.B03941	Eucgr.B03941.1.p	E.grandis v2.0	1.06e-51	66	120	+/+	1	119	1	120	174.481	79	93	1	360	313	13.4951	0.219696	4.46869	0.886792	0.45631	0.231337	3.2437	1.30683
Eucgr.F03143	Eucgr.F03143.1.p	E.grandis v2.0	2.96e-51	66	116	+/+	1	116	1	116	176.022	77	91	0	360	397	1.38758	8.27456	0.584379	0.358989	0.437161	0	16.0266	1.51986
Eucgr.C03699	Eucgr.C03699.1.p	E.grandis v2.0	1.54e-50	68	111	+/+	1	110	1	111	169.474	75	88	1	360	247	28.4606	0	2.16719	0.066093	0.540956	1.47004	2.86474	0.396998
Eucgr.B00866	Eucgr.B00866.1.p	E.grandis v2.0	3.11e-50	61	119	+/+	3	121	2	120	167.162	73	88	0	360	196	17.8449	0.903248	5.96167	1.04351	1.94433	0.569889	13.5878	9.67585
Eucgr.D02390	Eucgr.D02390.1.p	E.grandis v2.0	2.49e-49	57	128	+/+	1	128	1	128	167.933	73	94	0	360	298	10.9112	5.40087	9.60129	1.52626	1.62083	1.16777	38.2557	3.06702
Eucgr.C00826	Eucgr.C00826.1.p	E.grandis v2.0	9.54e-49	61	117	+/+	1	117	1	117	167.162	71	87	0	360	326	12.0761	2.5801	43.7536	1.63653	33.537	102.325	28.3492	19.3337
Eucgr.C00724	Eucgr.C00724.1.p	E.grandis v2.0	2.52e-48	62	117	+/+	1	117	1	117	164.081	72	86	0	360	255	2.43894	0	18.7581	0	4.4041	0.582429	3.22118	5.73135
Eucgr.K03262	Eucgr.K03262.1.p	E.grandis v2.0	3.01e-48	62	118	+/+	1	118	1	118	164.081	73	91	0	360	261	5.29965	0	1.13623	0	0.231056	0.296228	3.54569	1.45466
Eucgr.I01698	Eucgr.I01698.1.p	E.grandis v2.0	9.64e-48	58	131	+/+	1	131	1	131	163.31	76	98	0	360	275	0.838396	0	0	0	0	0	0.645661	0
Eucgr.C03151	Eucgr.C03151.1.p	E.grandis v2.0	2.45e-47	63	115	+/+	1	115	1	115	162.54	72	85	0	360	284	5.55561	3.0742	1.83881	1.21311	0.586	0.207121	3.9221	0.522433
Eucgr.E01031	Eucgr.E01031.1.p	E.grandis v2.0	7.81e-47	59	116	+/+	1	116	1	116	162.155	68	89	0	360	318	8.02167	19.3173	53.8737	3.86124	8.35036	2.81241	4.15168	6.20844
Eucgr.A01766	Eucgr.A01766.1.p	E.grandis v2.0	9.27e-47	60	118	+/+	1	118	1	118	159.458	71	90	0	360	240	0.674615	0	0.429775	0	0.077175	0.0913121	0	0
Eucgr.C00721	Eucgr.C00721.1.p	E.grandis v2.0	9.76e-47	60	118	+/+	1	118	1	118	161.384	71	86	0	360	301	36.1005	6.93036	6.82581	8.56758	2.11524	0.860579	19.1095	11.6608
Eucgr.J02817	Eucgr.J02817.1.p	E.grandis v2.0	1.21e-46	54	131	+/+	1	131	1	131	160.999	71	86	0	360	302	0.254616	0	11.0252	0.0985357	9.06998	5.07481	1.99541	2.30702
Eucgr.B02144	Eucgr.B02144.1.p	E.grandis v2.0	1.42e-46	56	116	+/+	1	116	1	116	159.458	65	88	0	360	251	8.83549	0	1.89113	0	0.317678	0.21315	1.16255	0.403007
Eucgr.C01374	Eucgr.C01374.1.p	E.grandis v2.0	1.78e-46	65	104	+/+	12	115	6	109	158.303	68	83	0	360	220	2.15069	4.78836	12.4716	0.0793758	2.02466	1.95695	22.9168	24.1734
Eucgr.H01058	Eucgr.H01058.1.p	E.grandis v2.0	2.25e-46	60	116	+/+	1	116	1	116	162.54	70	86	0	360	379	0.935737	0.20469	46.4741	0	14.8853	4.86297	19.8054	22.8224
Eucgr.A01767	Eucgr.A01767.1.p	E.grandis v2.0	3.29e-46	59	118	+/+	1	118	1	118	158.303	70	89	0	360	243	0.338475	0.395894	0.676745	0.0424788	0.150699	0.0781723	0.370463	0.521386
Eucgr.I01791	Eucgr.I01791.1.p	E.grandis v2.0	3.65e-46	64	107	+/+	10	116	10	116	157.147	68	81	0	360	211	0.347499	0	30.7072	0.256814	18.3835	2.69729	9.00812	16.3054
Eucgr.C00722	Eucgr.C00722.1.p	E.grandis v2.0	4.19e-46	57	118	+/+	1	117	1	118	159.458	67	86	1	360	291	9.64275	0.510071	12.2454	0.461533	1.38841	0.330915	26.8176	17.9503
Eucgr.B01964	Eucgr.B01964.1.p	E.grandis v2.0	8.92e-46	47	168	+/+	9	173	12	162	155.606	79	98	20	360	199	0.690255	1.69382	4.71726	0.460241	1.98389	5.39916	5.89702	5.87566
Eucgr.C03555	Eucgr.C03555.1.p	E.grandis v2.0	1.1e-45	58	117	+/+	1	117	1	117	158.303	68	86	0	360	289	0.318857	0	0	0.0567982	0.0406582	0	0	0
Eucgr.C03554	Eucgr.C03554.1.p	E.grandis v2.0	1.23e-45	57	117	+/+	1	117	1	117	158.688	67	87	0	360	304	1.56414	5.26971	25.7663	3.1935	9.07286	7.75557	5.04909	2.20741
Eucgr.C00725	Eucgr.C00725.1.p	E.grandis v2.0	1.38e-45	60	112	+/+	7	118	10	121	154.836	67	84	0	360	196	4.21337	18.2342	18.2553	4.32926	15.7533	12.1761	18.9178	16.8992
Eucgr.C00725	Eucgr.C00725.2.p	E.grandis v2.0	1.38e-45	60	112	+/+	7	118	10	121	154.836	67	84	0	360	196	4.21337	18.2342	18.2553	4.32926	15.7533	12.1761	18.9178	16.8992
Eucgr.J02212	Eucgr.J02212.1.p	E.grandis v2.0	1.62e-45	66	104	+/+	13	116	13	116	155.221	69	79	0	360	212	0	0	0	0	0	0	0	0
Eucgr.F03176	Eucgr.F03176.1.p	E.grandis v2.0	2.2e-45	58	117	+/+	1	117	1	117	157.918	68	83	0	360	306	0.321295	2.78643	62.0727	0.660527	83.6841	37.9898	27.7431	17.6822
Eucgr.C00723	Eucgr.C00723.1.p	E.grandis v2.0	2.59e-45	57	118	+/+	1	117	1	118	156.762	67	83	1	360	278	0.874078	0.122699	0.793318	0	0	0	1.64506	1.03335
Eucgr.B01869	Eucgr.B01869.1.p	E.grandis v2.0	2.9e-45	46	168	+/+	9	173	10	160	154.066	78	97	20	360	197	0.461511	1.09103	2.00489	0.369673	1.42925	3.56205	1.86358	2.40362
Eucgr.H03057	Eucgr.H03057.1.p	E.grandis v2.0	6.69e-45	57	118	+/+	1	118	1	118	157.532	67	90	0	360	331	1.55571	0	4.65484	0	1.55829	0.899381	0.651674	0.556046
Eucgr.K02470	Eucgr.K02470.1.p	E.grandis v2.0	7.29e-45	59	110	+/+	1	110	1	110	157.918	65	83	0	360	348	15.5964	0.106388	137.486	0.197279	29.255	69.8301	47.5813	40.4582
Eucgr.C02096	Eucgr.C02096.1.p	E.grandis v2.0	9.93e-45	59	115	+/+	1	115	72	186	158.303	68	83	0	360	379	3.32078	2.07237	191.909	0.363605	110.404	82.134	70.1387	76.175
Eucgr.J01343	Eucgr.J01343.1.p	E.grandis v2.0	2.03e-44	59	110	+/+	1	110	57	166	157.147	65	83	0	360	372	0	0	12.6967	0	8.98819	2.14262	1.80818	2.8813
Eucgr.G03385	Eucgr.G03385.1.p	E.grandis v2.0	2.05e-44	61	106	+/+	12	117	27	132	155.992	65	85	0	360	329	3.85074	0.707325	0.902693	6.71347	2.38532	1.40979	1.03224	0.780062
Eucgr.B00502	Eucgr.B00502.1.p	E.grandis v2.0	3.87e-44	57	131	+/+	1	129	1	131	155.992	75	95	2	360	359	1.82567	0.0821796	51.954	0.0300759	4.34679	3.53503	6.5499	17.6774
Eucgr.F03175	Eucgr.F03175.1.p	E.grandis v2.0	4e-44	57	117	+/+	1	117	1	117	153.68	67	82	0	360	279	0.221068	0	3.04632	0	2.3421	0.968603	0	0
Eucgr.B03684	Eucgr.B03684.1.p	E.grandis v2.0	4.47e-44	41	193	+/+	1	183	107	298	157.918	79	118	11	360	435	24.8939	2.17839	1.02835	22.2734	5.40514	1.01884	4.35825	0.873777
Eucgr.D01701	Eucgr.D01701.1.p	E.grandis v2.0	5.88e-44	54	116	+/+	1	116	1	116	154.066	63	86	0	360	301	3.88427	5.13866	0.57463	3.26054	0.505847	0	14.3054	4.92529
Eucgr.H00158	Eucgr.H00158.1.p	E.grandis v2.0	1.22e-43	54	123	+/+	12	134	3	125	152.14	66	91	0	360	267	13.2983	0.413149	0	0.156038	0.200008	0	0.321508	0.112091
Eucgr.K01545	Eucgr.K01545.1.p	E.grandis v2.0	1.76e-43	58	110	+/+	1	110	1	110	154.066	64	82	0	360	354	0	0	8.48627	0	5.66076	24.7443	13.2986	9.24842
Eucgr.J02816	Eucgr.J02816.1.p	E.grandis v2.0	3.16e-43	54	116	+/+	1	116	1	116	152.14	63	80	0	360	299	0	0	0	0	0	0	0	0
Eucgr.D00042	Eucgr.D00042.1.p	E.grandis v2.0	4.63e-43	55	122	+/+	1	118	1	122	150.214	67	89	4	360	250	0.571327	0	11.9834	0	1.05167	0.373307	1.51776	1.26763
Eucgr.D00040	Eucgr.D00040.1.p	E.grandis v2.0	6.48e-43	55	122	+/+	1	118	1	122	149.828	67	89	4	360	257	3.06866	0	92.6876	0.0356635	9.95196	2.33234	7.97722	8.95675
Eucgr.C03153	Eucgr.C03153.1.p	E.grandis v2.0	3.52e-42	54	130	+/+	1	127	1	130	147.517	70	89	3	360	237	0.446144	0	0.278454	0	0	0	0.614692	0.252316
Eucgr.D02099	Eucgr.D02099.1.p	E.grandis v2.0	3.73e-42	51	124	+/+	9	132	10	133	145.976	63	85	0	360	192	2.44968	9.13231	12.1602	2.26277	6.54564	4.80542	22.8762	20.2586
Eucgr.E00407	Eucgr.E00407.1.p	E.grandis v2.0	4.83e-42	56	110	+/+	9	118	10	119	145.976	62	79	0	360	199	3.20864	0.50949	13.7499	0.210987	15.2065	6.10659	11.4174	13.6386
Eucgr.C03152	Eucgr.C03152.1.p	E.grandis v2.0	1.2e-41	53	130	+/+	1	127	1	130	146.362	69	89	3	360	242	0.387308	0	0.261801	0	0.16116	0	1.48591	0.516918
Eucgr.J00892	Eucgr.J00892.1.p	E.grandis v2.0	1.6e-41	56	135	+/+	1	130	1	118	148.288	75	89	22	360	322	17.6725	0	1.84568	0	0.0559522	0.678507	5.27365	1.37361
Eucgr.F04423	Eucgr.F04423.1.p	E.grandis v2.0	1.63e-41	56	105	+/+	14	118	12	116	144.436	59	79	0	360	197	8.12976	3.91562	8.0182	0.391181	1.49697	3.91055	4.33321	3.70272
Eucgr.L02563	Eucgr.L02563.1.p	E.grandis v2.0	2.21e-41	54	110	+/+	8	117	10	119	144.821	59	85	0	360	218	0.491147	0	7.83775	0.0610013	1.04374	0.419562	3.77911	1.60825
Eucgr.D00050	Eucgr.D00050.1.p	E.grandis v2.0	2.62e-41	55	114	+/+	3	116	7	120	145.976	63	82	0	360	262	7.5405	0.66773	0.558649	0.183262	0.0440359	0	0	0.0771775

## Sheet: EREC8
Supplemental Table 7 (B): BLASTp results from alignment of E. grandis EREC8 (Eucgr.G03083) against E. grandis genome and transcriptome data for each hit. On heat map, red = low, yellow = intermediate, green = high expression.
BLASTp results																	Gene expression (FPKM)
Gene	Protein	Species	E-value	% identity	Align len	Strands	Query from	Query to	Target from	Target to	Bitscore	# identical	Positives	Gaps	Query length	Target length	Roots	Phloem	Shoot tips	Immature xylem	Young leaf	Mature leaf	Flowers (late)	Flowers (early)
Eucgr.G03083	Eucgr.G03083.1.p	E.grandis v2.0	0	100	566	+/+	1	566	1	566	1050.81	566	566	0	566	566	0.0330995	0	0.194834	0.111213	0.040826	0.0864748	1.41626	0.0808255
Eucgr.J01249	Eucgr.J01249.1.p	E.grandis v2.0	1.9e-05	35	110	+/+	459	559	582	689	48.1358	38	55	11	566	701	1.73458	2.93835	4.95845	1.1127	4.52407	1.46273	6.03264	5.96363
Eucgr.B01452	Eucgr.B01452.3.p	E.grandis v2.0	0.000103	37	60	+/+	506	565	555	614	45.4394	22	35	0	566	620	36.5811	14.0669	63.6389	16.6907	32.6164	34.8741	55.5055	51.9948
Eucgr.B01452	Eucgr.B01452.2.p	E.grandis v2.0	0.000108	37	60	+/+	506	565	738	797	45.4394	22	35	0	566	803	36.5811	14.0669	63.6389	16.6907	32.6164	34.8741	55.5055	51.9948
Eucgr.B01452	Eucgr.B01452.1.p	E.grandis v2.0	0.000122	37	60	+/+	506	565	1031	1090	45.4394	22	35	0	566	1096	36.5811	14.0669	63.6389	16.6907	32.6164	34.8741	55.5055	51.9948
Eucgr.B01452	Eucgr.B01452.1.p	E.grandis v2.0	0.000823	32	69	+/+	35	103	49	112	42.743	22	41	5	566	1096	36.5811	14.0669	63.6389	16.6907	32.6164	34.8741	55.5055	51.9948

## Sheet: EHEC3-Like
Supplemental Table 7 (C): BLASTp results from alignment of E. grandis EHEC3-Like (Eucgr.H04946) against E. grandis genome and transcriptome data for each hit. On heat map, red = low, yellow = intermediate, green = high expression.
BLASTp results																	Gene expression (FPKM)
Gene	Protein	Species	E-value	% identity	Align len	Strands	Query from	Query to	Target from	Target to	Bitscore	# identical	Positives	Gaps	Query length	Target length	Roots	Phloem	Shoot tips	Immature xylem	Young leaf	Mature leaf	Flowers (late)	Flowers (early)
Eucgr.H04946	Eucgr.H04946.1.p	E.grandis v2.0	1.43e-135	100	235	+/+	1	235	1	235	380.948	235	235	0	235	235	0	0	0	0	0	0	8.86748	1.64032
Eucgr.F03093	Eucgr.F03093.1.p	E.grandis v2.0	2.63e-33	61	90	+/+	87	176	306	395	124.79	55	73	0	235	439	0.876916	0.888837	0.288085	0.103958	0.345998	3.57871	0.303283	0.459452
Eucgr.H01682	Eucgr.H01682.1.p	E.grandis v2.0	1.24e-32	73	90	+/+	87	176	121	210	119.398	66	80	0	235	257	0.621999	0.208522	0	0	0.190528	0	0.520667	0.45991
Eucgr.H02048	Eucgr.H02048.1.p	E.grandis v2.0	1.28e-32	73	90	+/+	87	176	121	210	119.398	66	80	0	235	257	0	0.0870566	0	0	0	0.239961	0.161567	0.149655
Eucgr.F00216	Eucgr.F00216.1.p	E.grandis v2.0	9.19e-32	72	90	+/+	87	176	60	149	114.775	65	79	0	235	175	0.993607	0	0	0	0	0.207708	0.866615	0.980863
Eucgr.F02259	Eucgr.F02259.1.p	E.grandis v2.0	1.1e-17	63	54	+/+	123	176	85	138	77.7962	34	47	0	235	167	0.445387	0	0	0	0	0	0.943179	0
Eucgr.C00360	Eucgr.C00360.1.p	E.grandis v2.0	1.13e-17	57	69	+/+	112	176	93	161	80.4925	39	51	4	235	325	19.377	5.45199	21.0429	4.23977	2.75161	6.35142	4.3307	1.63584
Eucgr.I01069	Eucgr.I01069.1.p	E.grandis v2.0	1.43e-17	48	79	+/+	98	176	263	341	80.8777	38	56	0	235	374	0.147458	0	0.360434	0	0	0	0.231131	0
Eucgr.G01234	Eucgr.G01234.1.p	E.grandis v2.0	2.84e-17	48	83	+/+	96	176	227	309	79.7221	40	56	2	235	338	0.310862	0	0	0	0	0	0	0
Eucgr.F02831	Eucgr.F02831.1.p	E.grandis v2.0	2.46e-16	63	54	+/+	123	176	215	268	76.6406	34	46	0	235	307	1.14301	0	0	0	0	0	0.132306	0
Eucgr.C02592	Eucgr.C02592.1.p	E.grandis v2.0	2.3e-15	55	66	+/+	115	176	241	306	74.7146	36	47	4	235	459	25.1901	15.856	69.614	6.78674	16.9939	10.6762	26.9607	14.5905
Eucgr.H04337	Eucgr.H04337.2.p	E.grandis v2.0	2.33e-14	55	56	+/+	121	176	165	220	71.2478	31	43	0	235	321	35.4654	14.4685	22.8737	11.6358	9.61903	5.14261	44.2537	23.1254
Eucgr.H04337	Eucgr.H04337.1.p	E.grandis v2.0	3.71e-14	55	56	+/+	121	176	192	247	70.8626	31	43	0	235	348	35.4654	14.4685	22.8737	11.6358	9.61903	5.14261	44.2537	23.1254
Eucgr.B01825	Eucgr.B01825.1.p	E.grandis v2.0	3.95e-12	41	86	+/+	98	176	396	481	65.4698	35	52	7	235	661	10.139	10.8671	14.8554	9.43837	7.74371	5.94545	7.25991	5.21504
Eucgr.B01825	Eucgr.B01825.2.p	E.grandis v2.0	3.95e-12	41	86	+/+	98	176	396	481	65.4698	35	52	7	235	661	10.139	10.8671	14.8554	9.43837	7.74371	5.94545	7.25991	5.21504
Eucgr.D01630	Eucgr.D01630.1.p	E.grandis v2.0	2.83e-11	56	52	+/+	125	176	38	89	60.4622	29	39	0	235	165	0.474765	0	0	0	0	0	0	0
Eucgr.K02109	Eucgr.K02109.1.p	E.grandis v2.0	2.82e-10	53	55	+/+	123	176	341	395	60.077	29	40	1	235	522	6.44342	19.1757	4.98467	37.2057	5.99765	1.44643	6.56291	2.42866
Eucgr.A02417	Eucgr.A02417.1.p	E.grandis v2.0	3.13e-10	41	86	+/+	92	176	289	370	59.6918	35	50	5	235	391	2.73095	0.980761	1.35051	0.687735	0.172714	0.133521	0	0.0562515
Eucgr.K02496	Eucgr.K02496.1.p	E.grandis v2.0	4.27e-10	49	51	+/+	126	176	250	300	59.3066	25	40	0	235	430	0.209324	0	26.3905	0.0907025	12.87	18.6816	4.41167	6.97907
Eucgr.I01279	Eucgr.I01279.2.p	E.grandis v2.0	5.23e-10	53	55	+/+	123	176	242	296	58.9214	29	39	1	235	421	9.64275	11.8798	17.026	9.25941	6.80881	8.70146	18.4095	12.9145
Eucgr.I01279	Eucgr.I01279.1.p	E.grandis v2.0	5.32e-10	46	72	+/+	110	176	225	296	58.9214	33	46	5	235	434	9.64275	11.8798	17.026	9.25941	6.80881	8.70146	18.4095	12.9145
Eucgr.I00906	Eucgr.I00906.1.p	E.grandis v2.0	6.09e-10	49	51	+/+	126	176	30	80	56.9954	25	38	0	235	181	0	1.45106	8.38652	0.358891	2.94533	1.03832	15.3565	11.0748
Eucgr.H00748	Eucgr.H00748.1.p	E.grandis v2.0	7.81e-10	53	55	+/+	123	176	352	406	58.5362	29	39	1	235	541	25.4342	37.232	9.39246	58.8236	13.5063	4.05903	20.9848	13.6976
Eucgr.H00748	Eucgr.H00748.2.p	E.grandis v2.0	8.47e-10	53	55	+/+	123	176	335	389	58.5362	29	39	1	235	524	25.4342	37.232	9.39246	58.8236	13.5063	4.05903	20.9848	13.6976
Eucgr.F02220	Eucgr.F02220.2.p	E.grandis v2.0	9.12e-10	54	52	+/+	126	176	270	321	58.151	28	39	1	235	399	7.43499	5.18368	19.7755	4.79781	10.0547	5.33244	11.6971	9.66837
Eucgr.F02220	Eucgr.F02220.1.p	E.grandis v2.0	9.46e-10	54	52	+/+	126	176	270	321	58.151	28	39	1	235	418	7.43499	5.18368	19.7755	4.79781	10.0547	5.33244	11.6971	9.66837
Eucgr.A02413	Eucgr.A02413.3.p	E.grandis v2.0	1.04e-09	51	55	+/+	123	176	190	244	57.7658	28	42	1	235	351	4.30647	1.02892	44.1305	0.926272	23.2484	35.6062	45.685	32.696
Eucgr.A02413	Eucgr.A02413.1.p	E.grandis v2.0	1.27e-09	51	55	+/+	123	176	190	244	57.7658	28	42	1	235	380	4.30647	1.02892	44.1305	0.926272	23.2484	35.6062	45.685	32.696
Eucgr.F00100	Eucgr.F00100.1.p	E.grandis v2.0	1.48e-09	54	52	+/+	126	176	256	307	57.7658	28	39	1	235	412	1.34087	24.2361	6.42234	25.7774	7.88645	1.81453	5.50249	2.24816
Eucgr.B03106	Eucgr.B03106.1.p	E.grandis v2.0	1.66e-09	54	52	+/+	126	176	381	432	57.7658	28	39	1	235	570	17.6702	11.2733	25.339	12.0017	13.4527	9.96407	28.0418	24.0943
Eucgr.K03592	Eucgr.K03592.1.p	E.grandis v2.0	1.7e-09	37	78	+/+	103	176	304	381	57.7658	29	50	4	235	534	5.38895	5.28833	31.0737	4.88106	13.4769	14.647	18.6701	13.667
Eucgr.A02043	Eucgr.A02043.2.p	E.grandis v2.0	3.26e-09	47	51	+/+	126	176	343	393	56.6102	24	39	0	235	534	0.632255	0.0898162	96.5916	0.456731	73.31	134.448	22.536	23.3062
Eucgr.A02043	Eucgr.A02043.3.p	E.grandis v2.0	3.26e-09	47	51	+/+	126	176	343	393	56.6102	24	39	0	235	534	0.632255	0.0898162	96.5916	0.456731	73.31	134.448	22.536	23.3062
Eucgr.A02413	Eucgr.A02413.2.p	E.grandis v2.0	3.71e-09	49	55	+/+	123	176	190	244	56.225	27	42	1	235	351	4.30647	1.02892	44.1305	0.926272	23.2484	35.6062	45.685	32.696
Eucgr.A02043	Eucgr.A02043.1.p	E.grandis v2.0	4.61e-09	47	51	+/+	126	176	378	428	56.225	24	39	0	235	569	0.632255	0.0898162	96.5916	0.456731	73.31	134.448	22.536	23.3062
Eucgr.A02043	Eucgr.A02043.4.p	E.grandis v2.0	6.34e-09	47	51	+/+	126	176	343	393	55.8398	24	38	0	235	406	0.632255	0.0898162	96.5916	0.456731	73.31	134.448	22.536	23.3062
Eucgr.J00796	Eucgr.J00796.1.p	E.grandis v2.0	1.28e-08	52	54	+/+	124	176	328	381	54.6842	28	39	1	235	397	22.791	5.88942	41.9329	6.58662	11.8095	10.6579	21.3033	16.9801
Eucgr.K02908	Eucgr.K02908.1.p	E.grandis v2.0	1.56e-08	49	55	+/+	123	176	157	211	54.299	27	38	1	235	278	9.25645	21.6479	31.848	14.2572	18.3081	14.9607	31.2763	22.3558
Eucgr.G01683	Eucgr.G01683.1.p	E.grandis v2.0	2.06e-08	42	74	+/+	108	176	220	293	54.299	31	44	5	235	398	7.5712	14.9584	30.9828	7.23868	9.58989	14.399	24.682	16.9247
Eucgr.K02229	Eucgr.K02229.1.p	E.grandis v2.0	2.07e-08	49	55	+/+	123	176	173	227	53.9138	27	37	1	235	282	4.04717	3.34173	2.78865	2.53	1.89076	0.639175	5.98207	3.05488
Eucgr.B03392	Eucgr.B03392.1.p	E.grandis v2.0	2.11e-08	38	91	+/+	98	176	123	213	53.9138	35	50	12	235	278	2.12917	11.3582	33.671	6.83099	15.0944	17.6544	7.66467	6.50785
Eucgr.G03396	Eucgr.G03396.1.p	E.grandis v2.0	2.65e-08	52	54	+/+	124	176	327	380	53.9138	28	38	1	235	393	15.5072	0.633508	4.0428	0.930545	3.17688	1.84901	2.15739	2.14418
Eucgr.H02628	Eucgr.H02628.1.p	E.grandis v2.0	2.69e-08	51	55	+/+	123	176	340	394	53.9138	28	38	1	235	532	10.5713	16.5214	14.2248	22.0003	9.96552	15.9537	20.6349	14.6936
Eucgr.H02628	Eucgr.H02628.2.p	E.grandis v2.0	3.05e-08	51	55	+/+	123	176	340	394	53.9138	28	38	1	235	524	10.5713	16.5214	14.2248	22.0003	9.96552	15.9537	20.6349	14.6936
Eucgr.D02499	Eucgr.D02499.1.p	E.grandis v2.0	4.15e-08	45	47	+/+	130	176	333	379	53.5286	21	37	0	235	516	2.81807	0.159582	27.848	0.127373	4.08097	7.60485	4.80972	3.22779
Eucgr.B00731	Eucgr.B00731.1.p	E.grandis v2.0	4.94e-08	51	55	+/+	123	176	156	210	52.7582	28	36	1	235	262	0.870999	1.65798	1.59169	29.4357	10.7179	0.170154	0.38706	0.714908
Eucgr.B00385	Eucgr.B00385.3.p	E.grandis v2.0	5.38e-08	47	55	+/+	123	176	151	205	52.373	26	37	1	235	269	9.73935	11.9743	61.9405	9.56533	18.5571	24.8929	37.6888	26.7725
Eucgr.B00385	Eucgr.B00385.1.p	E.grandis v2.0	5.59e-08	47	55	+/+	123	176	151	205	52.373	26	37	1	235	273	9.73935	11.9743	61.9405	9.56533	18.5571	24.8929	37.6888	26.7725
Eucgr.B00385	Eucgr.B00385.2.p	E.grandis v2.0	5.59e-08	47	55	+/+	123	176	151	205	52.373	26	37	1	235	273	9.73935	11.9743	61.9405	9.56533	18.5571	24.8929	37.6888	26.7725
Eucgr.F02127	Eucgr.F02127.1.p	E.grandis v2.0	6.69e-08	49	47	+/+	130	176	313	359	52.7582	23	33	0	235	364	33.9981	57.8519	58.6519	69.3868	37.6107	16	77.2517	52.1972
Eucgr.B03669	Eucgr.B03669.1.p	E.grandis v2.0	7.85e-08	50	54	+/+	124	176	363	416	52.373	27	39	1	235	432	22.7942	8.06835	24.0327	13.5674	10.748	9.04391	16.2972	11.8197
Eucgr.I02518	Eucgr.I02518.1.p	E.grandis v2.0	9.23e-08	48	50	+/+	127	176	168	217	51.9878	24	37	0	235	343	13.7127	0.890938	1.35795	0.594453	0.59716	0.522446	0.916662	1.20993
Eucgr.F01868	Eucgr.F01868.1.p	E.grandis v2.0	9.96e-08	42	64	+/+	113	176	260	323	51.9878	27	41	0	235	393	5.13345	6.43795	4.33654	3.50792	3.31474	0.910591	13.1001	6.08231
Eucgr.F03384	Eucgr.F03384.1.p	E.grandis v2.0	1.32e-07	46	57	+/+	121	176	316	372	51.9878	26	39	1	235	437	13.6912	0.176991	10.2417	8.33688	6.69473	4.48924	4.05978	3.17306
Eucgr.H02385	Eucgr.H02385.1.p	E.grandis v2.0	2.1e-07	44	50	+/+	127	176	67	116	50.447	22	38	0	235	219	1.91702	0	1.0773	0	0	0	1.66027	0
Eucgr.L00002	Eucgr.L00002.1.p	E.grandis v2.0	3.63e-07	39	77	+/+	102	176	8	79	48.521	30	45	7	235	150	46.3592	55.2799	136.735	31.7783	51.9221	53.2781	74.3338	48.9275
Eucgr.B01487	Eucgr.B01487.1.p	E.grandis v2.0	3.97e-07	59	56	+/+	121	176	189	244	50.0618	33	43	0	235	345	57.3954	25.1437	54.1463	19.0452	21.5085	13.7101	56.3895	24.8294
Eucgr.B01487	Eucgr.B01487.2.p	E.grandis v2.0	4.05e-07	59	56	+/+	121	176	168	223	50.0618	33	43	0	235	324	57.3954	25.1437	54.1463	19.0452	21.5085	13.7101	56.3895	24.8294
Eucgr.D00881	Eucgr.D00881.1.p	E.grandis v2.0	5.1e-07	43	47	+/+	130	176	235	281	50.0618	20	35	0	235	336	0.571799	0	0	0	0	0	0	0
Eucgr.C01274	Eucgr.C01274.1.p	E.grandis v2.0	5.15e-07	40	63	+/+	114	176	226	288	50.0618	25	39	0	235	367	28.4487	10.4964	7.88878	4.21506	3.88993	2.51303	12.0333	8.4401
Eucgr.I01094	Eucgr.I01094.1.p	E.grandis v2.0	5.22e-07	51	45	+/+	132	176	111	155	49.2914	23	33	0	235	228	0.875277	0.618874	5.06291	0.144035	1.49402	0.767956	15.8786	4.39725
Eucgr.E03614	Eucgr.E03614.1.p	E.grandis v2.0	6.16e-07	36	72	+/+	105	176	324	395	50.0618	26	42	0	235	462	34.9722	3.45128	5.51694	8.67238	4.81252	4.19738	5.47103	2.71582
Eucgr.B02624	Eucgr.B02624.1.p	E.grandis v2.0	6.45e-07	37	73	+/+	104	176	349	417	49.6766	27	43	4	235	484	19.9488	0.0625684	8.91374	1.62497	2.87759	1.23949	6.10196	4.02586
Eucgr.H01487	Eucgr.H01487.2.p	E.grandis v2.0	6.83e-07	50	50	+/+	127	176	468	517	50.0618	25	37	0	235	673	17.3084	7.53551	68.3617	8.5756	21.272	21.7331	77.1391	46.6728
Eucgr.A00213	Eucgr.A00213.1.p	E.grandis v2.0	7.2e-07	38	76	+/+	102	176	294	365	49.6766	29	44	5	235	381	14.4351	13.6467	13.1648	12.9518	7.20818	4.44508	10.8589	10.177
Eucgr.A00213	Eucgr.A00213.3.p	E.grandis v2.0	7.34e-07	38	76	+/+	102	176	288	359	49.6766	29	44	5	235	375	14.4351	13.6467	13.1648	12.9518	7.20818	4.44508	10.8589	10.177
Eucgr.H01487	Eucgr.H01487.1.p	E.grandis v2.0	7.37e-07	50	50	+/+	127	176	468	517	49.6766	25	37	0	235	683	17.3084	7.53551	68.3617	8.5756	21.272	21.7331	77.1391	46.6728
Eucgr.H02398	Eucgr.H02398.1.p	E.grandis v2.0	7.73e-07	40	50	+/+	127	176	123	172	49.2914	20	37	0	235	309	0.650991	0	0	0	0	0	0.128858	0.08167
Eucgr.A00213	Eucgr.A00213.2.p	E.grandis v2.0	7.74e-07	38	76	+/+	102	176	293	364	49.2914	29	44	5	235	380	14.4351	13.6467	13.1648	12.9518	7.20818	4.44508	10.8589	10.177
Eucgr.C03807	Eucgr.C03807.1.p	E.grandis v2.0	8.34e-07	44	52	+/+	125	176	219	270	49.2914	23	35	0	235	362	134.219	33.1899	44.6537	26.9184	27.8528	12.8843	50.3163	36.9094
Eucgr.I00634	Eucgr.I00634.1.p	E.grandis v2.0	1.82e-06	39	67	+/+	115	176	171	237	48.1358	26	42	5	235	365	2.20205	0	0.366247	0	0	0	0.759988	0.377102
Eucgr.F03049	Eucgr.F03049.1.p	E.grandis v2.0	2.86e-06	36	61	+/+	116	176	207	267	47.7506	22	37	0	235	344	28.6087	28.8458	12.9821	23.2746	12.1929	1.72284	8.97552	5.76874
Eucgr.K03293	Eucgr.K03293.1.p	E.grandis v2.0	4.62e-06	34	71	+/+	111	176	344	414	47.3654	24	45	5	235	477	37.324	19.1695	103.407	15.2886	30.7324	46.0383	44.1157	42.935
Eucgr.H02387	Eucgr.H02387.1.p	E.grandis v2.0	5.81e-06	46	50	+/+	127	176	173	222	46.595	23	34	0	235	350	2.0351	0	0	0	0	0	0	0
Eucgr.B02624	Eucgr.B02624.2.p	E.grandis v2.0	8.81e-06	35	71	+/+	104	174	350	416	46.2098	25	41	4	235	471	19.9488	0.0625684	8.91374	1.62497	2.87759	1.23949	6.10196	4.02586
Eucgr.H02389	Eucgr.H02389.1.p	E.grandis v2.0	1.44e-05	42	50	+/+	127	176	125	174	45.4394	21	34	0	235	320	0.28441	0	0.452066	0	0.264957	0.467858	0	0
Eucgr.H02390	Eucgr.H02390.1.p	E.grandis v2.0	1.7e-05	42	50	+/+	127	176	13	62	44.669	21	34	0	235	210	1.39144	0	0.873582	0.0708074	2.44266	1.89826	0	0
Eucgr.H02396	Eucgr.H02396.1.p	E.grandis v2.0	2.55e-05	36	50	+/+	127	176	122	171	44.669	18	36	0	235	308	1.36135	0	0	0.168295	0	0	0	0.0944185
Eucgr.E01043	Eucgr.E01043.1.p	E.grandis v2.0	3.2e-05	37	71	+/+	109	173	272	342	44.669	26	40	6	235	473	0.619468	0	0.208121	0	0	0.0701592	0	0.135877
Eucgr.H02386	Eucgr.H02386.1.p	E.grandis v2.0	3.52e-05	40	48	+/+	127	174	174	221	44.2838	19	36	0	235	352	4.01065	0	0.442123	0.0830566	0.0641424	0.0959624	0.359953	0.0607185
Eucgr.H02391	Eucgr.H02391.1.p	E.grandis v2.0	3.78e-05	40	50	+/+	127	176	138	187	44.2838	20	35	0	235	311	1.55967	0	0.841028	0	0.612132	1.07706	0.845074	0.344371
Eucgr.B00713	Eucgr.B00713.1.p	E.grandis v2.0	7.16e-05	35	71	+/+	108	173	298	368	43.5134	25	41	5	235	491	1.09333	0.0789929	3.93364	0.0898098	0.567871	0.240605	1.48366	1.33438
Eucgr.B03113	Eucgr.B03113.2.p	E.grandis v2.0	7.95e-05	43	49	+/+	126	173	54	102	43.1282	21	33	1	235	307	40.5303	21.3636	41.8811	36.1288	22.2872	17.6509	26.5377	20.7856
Eucgr.B03113	Eucgr.B03113.3.p	E.grandis v2.0	7.95e-05	43	49	+/+	126	173	54	102	43.1282	21	33	1	235	307	40.5303	21.3636	41.8811	36.1288	22.2872	17.6509	26.5377	20.7856
Eucgr.E00277	Eucgr.E00277.1.p	E.grandis v2.0	7.99e-05	40	47	+/+	128	174	541	587	43.5134	19	33	0	235	714	63.1076	50.7554	340.901	51.2128	79.475	145.463	44.8436	33.8656
Eucgr.B03113	Eucgr.B03113.1.p	E.grandis v2.0	8.08e-05	43	49	+/+	126	173	54	102	43.1282	21	33	1	235	334	40.5303	21.3636	41.8811	36.1288	22.2872	17.6509	26.5377	20.7856
Eucgr.B03931	Eucgr.B03931.1.p	E.grandis v2.0	8.46e-05	42	50	+/+	127	176	133	182	43.1282	21	34	0	235	319	7.02079	0.178856	0	1.29385	0.693553	0	0.0744351	0.0581615
Eucgr.A00998	Eucgr.A00998.1.p	E.grandis v2.0	8.94e-05	44	41	+/+	136	176	382	422	43.5134	18	31	0	235	542	4.19351	1.94318	78.6461	10.0728	39.9649	154.859	22.6299	21.5204
Eucgr.E00047	Eucgr.E00047.1.p	E.grandis v2.0	0.000102	37	49	+/+	128	176	454	502	43.1282	18	35	0	235	621	66.695	66.4238	297.723	78.7873	113.657	152.316	32.2614	26.1555
Eucgr.E00019	Eucgr.E00019.1.p	E.grandis v2.0	0.000146	35	71	+/+	108	173	303	373	42.743	25	40	5	235	496	5.23544	0.487006	518.254	0.140336	83.6773	90.4075	42.438	41.9102
Eucgr.C00212	Eucgr.C00212.1.p	E.grandis v2.0	0.000153	35	54	+/+	120	173	127	176	41.5874	19	35	4	235	193	19.8641	30.604	33.8459	22.3604	23.0327	64.6347	44.0466	23.7018
Eucgr.F00406	Eucgr.F00406.1.p	E.grandis v2.0	0.000182	41	44	+/+	133	176	284	327	42.3578	18	27	0	235	333	74.8179	41.7061	69.1645	53.8211	34.7067	15.3417	21.0331	22.5874
Eucgr.D01841	Eucgr.D01841.1.p	E.grandis v2.0	0.000206	26	84	+/+	94	176	404	484	42.3578	22	51	4	235	638	10.0273	9.24487	23.2254	5.29251	11.8278	3.57201	17.7537	15.8013
Eucgr.B03113	Eucgr.B03113.4.p	E.grandis v2.0	0.000236	44	48	+/+	126	172	54	101	41.5874	21	32	1	235	286	40.5303	21.3636	41.8811	36.1288	22.2872	17.6509	26.5377	20.7856
Eucgr.G01783	Eucgr.G01783.1.p	E.grandis v2.0	0.000279	39	49	+/+	128	176	312	360	41.9726	19	35	0	235	551	0.0635272	0	0	0.0475448	0.0532801	0	55.2143	0.281967
Eucgr.J00190	Eucgr.J00190.1.p	E.grandis v2.0	0.000347	42	45	+/+	128	172	82	126	41.2022	19	31	0	235	270	11.3464	5.0899	73.854	1.29297	14.8211	13.7735	26.2459	23.1606
Eucgr.E01045	Eucgr.E01045.1.p	E.grandis v2.0	0.000375	39	49	+/+	128	176	271	319	41.5874	19	35	0	235	454	0.0495239	0	0.304113	0	0.0489154	0.161065	0.37751	0.411479
Eucgr.G01938	Eucgr.G01938.1.p	E.grandis v2.0	0.000379	40	50	+/+	127	176	376	425	41.5874	20	37	0	235	561	6.95557	7.38577	73.3378	8.57391	35.8717	35.7686	59.1161	22.0393
Eucgr.H00724	Eucgr.H00724.1.p	E.grandis v2.0	0.000637	47	34	+/+	143	176	128	161	39.6614	16	23	0	235	171	52.2148	27.8028	2.16743	17.0994	6.78347	10.9509	1.05634	0.750146
Eucgr.E01042	Eucgr.E01042.1.p	E.grandis v2.0	0.00071	37	49	+/+	128	176	257	305	40.4318	18	34	0	235	437	0.326316	0	0	0	0.260081	3.71401	5.01301	5.00998
