# Supplementary material for: Knockout of floral and meiosis genes using CRISPR/Cas9 produces male‐sterility in Eucalyptus without impacts on vegetative growth
Source: Plant Direct. 2023 Jul 14;7(7):e507. doi: 10.1002/pld3.507 (PMC10345981; doi:10.1002/pld3.507)
Supplement: Supplementary file 10 — Table S8. (A): Smith‐Waterman alignment results from alignment of E. grandis ETDF1 (Eucgr.I02017) predicted peptide sequence against predicted peptides from the E. grandis genome and transcriptome for each hit. On heat map, red = low, yellow = intermediate, green = high expression. Table S8 (B). Smith‐Waterman alignment results from alignment of E. grandis EHEC3‐Like (Eucgr.H04946) predicted peptide against predicted peptides from E. grandis genome and transcriptome data for each hit. On heat map, red = low, yellow = intermediate, green = high expression. [file PLD3-7-e507-s006.xlsx]

## Sheet: ETDF1
Supplemental Table 8 (A): Smith-Waterman alignment results from alignment of E. grandis ETDF1 (Eucgr.I02017) predicted peptide sequence against predicted peptides from the E. grandis genome and transcriptome for each hit. On heat map, red = low, yellow = intermediate, green = high expression.
				Gene expression (FPKM)
Transcript Name	Score	Similarity	Defline	Roots	Phloem	Shoot tips	Immature xylem	Young leaf	Mature leaf	Flowers (late)	Flowers (early)
Eucgr.F03656.1	212	78.2	(1 of 1) PTHR10641:SF653 - ATMYB103	0	0	0.510959	0.0652807	0.109102	0	1.94214	0.075015
Eucgr.I00442.1	204	78.1	(1 of 2) PTHR10641:SF537 - F21H2.9 PROTEIN-RELATED	14.8938	0	1.16056	0	0.447366	1.96744	3.47857	1.46151
Eucgr.K02907.1	202	77.7	(1 of 1) PTHR10641:SF649 - MYB TRANSCRIPTION FACTOR	0	0	0	0.15354	0.144238	0.205913	1.77703	0.091218
Eucgr.B00023.1	201	77.4	(1 of 1) PTHR10641:SF609 - MYB TRANSCRIPTION FACTOR	11.3867	0	0.273304	0	0	0.506478	1.85021	1.04167
Eucgr.H01337.1	197	80.3	(1 of 2) PTHR10641:SF618 - MYB DOMAIN PROTEIN 55	1.6047	4.90091	7.91438	6.92215	3.97678	17.6019	5.57441	5.87272
Eucgr.J01362.1	197	78.9	(1 of 1) PTHR10641//PTHR10641:SF546 - MYB-LIKE DNA-BINDING PROTEIN MYB	0.188689	0	72.7619	0.0699773	19.537	34.2796	63.9446	72.8404
Eucgr.B00229.1	195	69.8	(1 of 2) PTHR10641//PTHR10641:SF466 - MYB-LIKE DNA-BINDING PROTEIN MYB	6.97259	1.12731	24.7226	19.6544	12.1374	6.01694	7.78083	5.38241
Eucgr.K00555.1	195	71.1	(1 of 3) PTHR10641:SF465 - MYB TRANSCRIPTION FACTOR	3.9907	5.19436	1.03109	6.83025	0.940424	0.496728	1.83236	0.916368
Eucgr.E03819.1	192	79.7	(1 of 4) PTHR10641:SF586 - MYB TRANSCRIPTION FACTOR-RELATED	40.8807	0	0.422889	0	0.0827726	0.303622	2.00127	0.239643
Eucgr.B01827.1	191	78.5	(1 of 2) PTHR10641:SF618 - MYB DOMAIN PROTEIN 55	3.14079	0.934607	1.27251	4.67858	1.08907	0.16107	0.406195	0.334174
Eucgr.D00751.1	191	80.5	(1 of 4) PTHR10641:SF586 - MYB TRANSCRIPTION FACTOR-RELATED	46.0252	0.112793	4.54172	0.13693	0.946862	9.94943	2.03633	1.27366
Eucgr.E03689.1	191	79.7	(1 of 4) PTHR10641:SF586 - MYB TRANSCRIPTION FACTOR-RELATED	41.616	0	1.32633	0	0.0649342	0.379549	3.2975	0.616119
Eucgr.A00996.1	190	80.3	(1 of 3) PTHR10641:SF465 - MYB TRANSCRIPTION FACTOR	8.42224	17.295	6.84582	24.0078	9.81266	7.17392	8.39953	7.18049
Eucgr.F00325.1	190	78.4	(1 of 2) PTHR10641:SF537 - F21H2.9 PROTEIN-RELATED	4.31791	0	3.14035	0	1.03127	1.52531	2.69474	3.09798
Eucgr.A01772.1	189	78.9	(1 of 1) PTHR10641//PTHR10641:SF567 - MYB-LIKE DNA-BINDING PROTEIN MYB	6.35064	0.129576	0.374297	0	0	0	0.888534	0.32497
Eucgr.B02197.1	186	78	(1 of 3) PTHR10641:SF465 - MYB TRANSCRIPTION FACTOR	3.63652	1.20001	1.46616	3.16727	0.754895	10.4649	6.91727	4.22556
Eucgr.D02271.1	186	78.3	(1 of 2) PTHR10641//PTHR10641:SF622 - MYB-LIKE DNA-BINDING PROTEIN MYB	0	0	5.25425	0.0542324	0.399935	0.463108	33.581	14.1496
Eucgr.F01069.1	186	78.1	(1 of 4) PTHR10641:SF586 - MYB TRANSCRIPTION FACTOR-RELATED	16.626	0	1.56757	0	0.0469599	0.207625	4.51038	1.64727
Eucgr.I01406.1	185	75	(1 of 2) PTHR10641:SF588 - TRANSCRIPTION REPRESSOR MYB4	23.1367	4.44651	3.2176	5.83418	2.01277	1.89751	8.54307	3.31837
Eucgr.E04323.1	183	78.3	(1 of 1) PTHR10641//PTHR10641:SF487 - MYB-LIKE DNA-BINDING PROTEIN MYB	9.52557	0	1.06212	0	0.221421	0.524228	2.76295	1.4082
Eucgr.A02110.1	182	76	(1 of 3) PTHR10641//PTHR10641:SF455 - MYB-LIKE DNA-BINDING PROTEIN MYB	41.6265	1.82609	20.4575	1.29982	5.61986	5.63455	16.9782	14.5724
Eucgr.E00175.1	182	78.5	(1 of 2) PTHR10641//PTHR10641:SF622 - MYB-LIKE DNA-BINDING PROTEIN MYB	0.502148	0.357158	9.29398	0.105091	0.644847	0.574094	7.5396	9.3619
Eucgr.F02864.1	182	79.1	(1 of 2) PTHR10641:SF498 - MYB TRANSCRIPTION FACTOR	35.2529	4.30553	4.24529	55.3978	15.8645	2.2728	9.20388	4.13134
Eucgr.G02195.1	182	77.6	(1 of 3) PTHR10641//PTHR10641:SF562 - MYB-LIKE DNA-BINDING PROTEIN MYB	41.4942	3.40689	37.8286	6.48486	30.729	48.9449	22.07	18.861
Eucgr.J01601.1	182	77.8	(1 of 2) PTHR10641:SF498 - MYB TRANSCRIPTION FACTOR	17.7797	1.50591	0.887517	5.32245	1.69054	0.76959	3.57676	1.5575
Eucgr.K01504.1	182	75	(1 of 3) PTHR10641//PTHR10641:SF455 - MYB-LIKE DNA-BINDING PROTEIN MYB	33.8292	3.2903	2.74777	3.58296	1.25637	0.676131	6.41868	3.72707
Eucgr.K02806.1	182	76.8	(1 of 2) PTHR10641//PTHR10641:SF466 - MYB-LIKE DNA-BINDING PROTEIN MYB	4.45479	6.38396	1.03525	21.0628	9.9046	0.244862	5.09907	1.53526
Eucgr.B03606.1	181	75.8	(1 of 3) PTHR10641//PTHR10641:SF455 - MYB-LIKE DNA-BINDING PROTEIN MYB	76.6631	19.8247	134.627	32.3784	50.5393	70.3299	54.6556	41.2367
Eucgr.C00190.1	181	83.6	(1 of 3) PTHR10641//PTHR10641:SF561 - MYB-LIKE DNA-BINDING PROTEIN MYB	3.77976	0	0	0	0.0535246	0.142515	0.762245	0.67757
Eucgr.D01819.1	181	80.5	(1 of 1) PTHR10641//PTHR10641:SF667 - MYB-LIKE DNA-BINDING PROTEIN MYB	10.0307	4.32927	0.588755	145.277	26.6921	0.143905	1.6879	0.358971
Eucgr.E00261.1	181	76.4	(1 of 1) PTHR10641:SF579 - MYB DOMAIN PROTEIN 9	1.34659	0	2.20439	0.131576	0.178979	0.605104	1.84539	1.01788
Eucgr.F02207.1	181	84.5	(1 of 2) PTHR10641:SF654 - TRANSCRIPTION FACTOR RAX1-RELATED	11.3014	0	13.7091	0	5.21991	5.10597	5.12682	5.1915
Eucgr.I00012.1	181	77.5	(1 of 2) PTHR10641:SF643 - MYB TRANSCRIPTION FACTOR-RELATED	114.723	3.08249	9.90997	2.66108	1.30266	2.34365	12.9285	4.17773
Eucgr.K00077.1	181	80.8	(1 of 1) PTHR10641//PTHR10641:SF671 - MYB-LIKE DNA-BINDING PROTEIN MYB	1.03311	0	1.25655	0.130794	0.134158	0.665918	1.49446	0.831716
Eucgr.C00624.1	180	84.3	(1 of 4) PTHR10641//PTHR10641:SF603 - MYB-LIKE DNA-BINDING PROTEIN MYB	13.5045	0	0.482617	0.348637	0.161999	0.458365	13.0482	0.52473
Eucgr.F02583.1	180	75.2	(1 of 2) PTHR10641:SF643 - MYB TRANSCRIPTION FACTOR-RELATED	79.7557	1.65301	11.469	0.508529	2.59127	4.19161	22.0994	8.18126
Eucgr.C00947.1	179	80.8	(1 of 4) PTHR10641//PTHR10641:SF603 - MYB-LIKE DNA-BINDING PROTEIN MYB	7.16218	0	3.65955	0.0704841	0.261637	0.394018	4.28137	0.446234
Eucgr.C02280.1	179	82.8	(1 of 3) PTHR10641//PTHR10641:SF561 - MYB-LIKE DNA-BINDING PROTEIN MYB	1.21719	0	0	0	0	0	0	0
Eucgr.C02391.1	179	82.8	(1 of 3) PTHR10641//PTHR10641:SF561 - MYB-LIKE DNA-BINDING PROTEIN MYB	3.55995	0	0	0	0	0	0	0
Eucgr.I00663.1	179	83.6	(1 of 2) PTHR10641:SF654 - TRANSCRIPTION FACTOR RAX1-RELATED	11.8855	0	0	0	0	0	0.562956	0.181978
Eucgr.D02014.1	178	77.9	(1 of 2) PTHR10641:SF674 - MYB DOMAIN PROTEIN 42	57.343	16.4508	5.27016	26.8501	6.57298	1.90998	10.7546	3.66848
Eucgr.G01774.1	178	74.8	(1 of 2) PTHR10641:SF588 - TRANSCRIPTION REPRESSOR MYB4	25.3226	22.2364	8.34053	46.729	11.9355	3.77658	17.848	19.5953
Eucgr.K00153.1	178	77.1	(1 of 2) PTHR10641:SF674 - MYB DOMAIN PROTEIN 42	24.8542	1.93	460.377	21.2358	128.436	197.122	187.668	164.448
Eucgr.B02896.1	177	76	(1 of 1) PTHR10641//PTHR10641:SF507 - MYB-LIKE DNA-BINDING PROTEIN MYB	118.045	5.19972	48.7153	9.0314	16.145	20.4605	53.3671	44.1433
Eucgr.F03143.1	177	82	(1 of 1) PTHR10641:SF656 - MYB DOMAIN PROTEIN 26	1.38758	8.27456	0.584379	0.358989	0.437161	0	16.0266	1.51986
Eucgr.A01670.1	176	77.1	(1 of 3) PTHR10641//PTHR10641:SF506 - MYB-LIKE DNA-BINDING PROTEIN MYB	79.6863	0	26.9519	0	9.66424	7.35822	29.0749	21.664
Eucgr.B00865.1	176	76.2	(1 of 3) PTHR10641//PTHR10641:SF562 - MYB-LIKE DNA-BINDING PROTEIN MYB	1.19442	0.492585	5.03124	0.0353084	1.53308	0.471545	10.0073	8.29761
Eucgr.J02279.1	176	75.6	(1 of 2) PTHR10641:SF509 - MYB TRANSCRIPTION FACTOR	5.25911	0.172427	0.46247	0.051621	0	0	0.708167	0.446158
Eucgr.B03941.1	175	80.2	(1 of 3) PTHR10641//PTHR10641:SF506 - MYB-LIKE DNA-BINDING PROTEIN MYB	13.4951	0.219696	4.46869	0.886792	0.45631	0.231337	3.2437	1.30683
Eucgr.B00866.1	170	74.8	(1 of 3) PTHR10641//PTHR10641:SF562 - MYB-LIKE DNA-BINDING PROTEIN MYB	17.8449	0.903248	5.96167	1.04351	1.94433	0.569889	13.5878	9.67585
Eucgr.C03699.1	170	80	(1 of 4) PTHR10641//PTHR10641:SF603 - MYB-LIKE DNA-BINDING PROTEIN MYB	28.4606	0	2.16719	0.066093	0.540956	1.47004	2.86474	0.396998
Eucgr.D02390.1	170	74.2	(1 of 3) PTHR10641//PTHR10641:SF613 - MYB-LIKE DNA-BINDING PROTEIN MYB	10.9112	5.40087	9.60129	1.52626	1.62083	1.16777	38.2557	3.06702
Eucgr.C00826.1	168	75.2	(1 of 12) PTHR10641:SF459 - TRANSCRIPTION FACTOR TT2	12.0761	2.5801	43.7536	1.63653	33.537	102.325	28.3492	19.3337
Eucgr.C00724.1	166	74.4	(1 of 1) PTHR10641//PTHR10641:SF564 - MYB-LIKE DNA-BINDING PROTEIN MYB	2.43894	0	18.7581	0	4.4041	0.582429	3.22118	5.73135
Eucgr.H01058.1	165	75	(1 of 1) PTHR10641:SF595 - MYB TRANSCRIPTION FACTOR	0.935737	0.20469	46.4741	0	14.8853	4.86297	19.8054	22.8224
Eucgr.I01698.1	165	76.3	(1 of 2) PTHR10641:SF509 - MYB TRANSCRIPTION FACTOR	0.838396	0	0	0	0	0	0.645661	0
Eucgr.K03262.1	165	78	(1 of 2) PTHR10641//PTHR10641:SF523 - MYB-LIKE DNA-BINDING PROTEIN MYB	5.29965	0	1.13623	0	0.231056	0.296228	3.54569	1.45466
Eucgr.C03151.1	164	74.8	(1 of 12) PTHR10641:SF459 - TRANSCRIPTION FACTOR TT2	5.55561	3.0742	1.83881	1.21311	0.586	0.207121	3.9221	0.522433
Eucgr.E01031.1	163	77.6	(1 of 3) PTHR10641//PTHR10641:SF613 - MYB-LIKE DNA-BINDING PROTEIN MYB	8.02167	19.3173	53.8737	3.86124	8.35036	2.81241	4.15168	6.20844
Eucgr.C00721.1	162	73.7	(1 of 12) PTHR10641:SF459 - TRANSCRIPTION FACTOR TT2	36.1005	6.93036	6.82581	8.56758	2.11524	0.860579	19.1095	11.6608
Eucgr.J02817.1	162	66.4	(1 of 2) PTHR10641//PTHR10641:SF508 - MYB-LIKE DNA-BINDING PROTEIN MYB	0.254616	0	11.0252	0.0985357	9.06998	5.07481	1.99541	2.30702
Eucgr.C00722.1	161	74.4	(1 of 12) PTHR10641:SF459 - TRANSCRIPTION FACTOR TT2	9.64275	0.510071	12.2454	0.461533	1.38841	0.330915	26.8176	17.9503
Eucgr.A01766.1	160	78	(1 of 1) PTHR10641//PTHR10641:SF584 - MYB-LIKE DNA-BINDING PROTEIN MYB	0.674615	0	0.429775	0	0.077175	0.0913121	0	0
Eucgr.B02144.1	160	76.7	(1 of 1) PTHR10641//PTHR10641:SF497 - MYB-LIKE DNA-BINDING PROTEIN MYB	8.83549	0	1.89113	0	0.317678	0.21315	1.16255	0.403007
Eucgr.A01767.1	159	78	(1 of 1) PTHR10641//PTHR10641:SF541 - MYB-LIKE DNA-BINDING PROTEIN MYB	0.338475	0.395894	0.676745	0.0424788	0.150699	0.0781723	0.370463	0.521386
Eucgr.B03684.1	159	66.3	(1 of 1) PTHR10641:SF640 - TRANSCRIPTION FACTOR MYB46	24.8939	2.17839	1.02835	22.2734	5.40514	1.01884	4.35825	0.873777
Eucgr.C00723.1	159	71.8	(1 of 12) PTHR10641:SF459 - TRANSCRIPTION FACTOR TT2	0.874078	0.122699	0.793318	0	0	0	1.64506	1.03335
Eucgr.C01374.1	159	80	(1 of 1) PTHR10641:SF662 - TRANSCRIPTION FACTOR MYB82	2.15069	4.78836	12.4716	0.0793758	2.02466	1.95695	22.9168	24.1734
Eucgr.C02096.1	159	73	(1 of 12) PTHR10641:SF459 - TRANSCRIPTION FACTOR TT2	3.32078	2.07237	191.909	0.363605	110.404	82.134	70.1387	76.175
Eucgr.C03554.1	159	75.2	(1 of 12) PTHR10641:SF459 - TRANSCRIPTION FACTOR TT2	1.56414	5.26971	25.7663	3.1935	9.07286	7.75557	5.04909	2.20741
Eucgr.C03555.1	159	74.4	(1 of 12) PTHR10641:SF459 - TRANSCRIPTION FACTOR TT2	0.318857	0	0	0.0567982	0.0406582	0	0	0
Eucgr.F03176.1	159	71.8	(1 of 1) PTHR10641//PTHR10641:SF535 - MYB-LIKE DNA-BINDING PROTEIN MYB	0.321295	2.78643	62.0727	0.660527	83.6841	37.9898	27.7431	17.6822
Eucgr.H03057.1	159	78	(1 of 2) PTHR10641//PTHR10641:SF523 - MYB-LIKE DNA-BINDING PROTEIN MYB	1.55571	0	4.65484	0	1.55829	0.899381	0.651674	0.556046
Eucgr.K02470.1	159	77.3	(1 of 3) PTHR10641:SF641 - MYB FAMILY TRANSCRIPTION FACTOR	15.5964	0.106388	137.486	0.197279	29.255	69.8301	47.5813	40.4582
Eucgr.B00502.1	158	75.2	(1 of 3) PTHR10641:SF641 - MYB FAMILY TRANSCRIPTION FACTOR	1.82567	0.0821796	51.954	0.0300759	4.34679	3.53503	6.5499	17.6774
Eucgr.I01791.1	158	76.6	(1 of 2) PTHR10641:SF625 - TRANSCRIPTION FACTOR MYB23-RELATED	0.347499	0	30.7072	0.256814	18.3835	2.69729	9.00812	16.3054
Eucgr.J01343.1	158	77.3	(1 of 1) PTHR10641:SF491 - MYB TRANSCRIPTION FACTOR	0	0	12.6967	0	8.98819	2.14262	1.80818	2.8813
Eucgr.G03385.1	157	68.2	(1 of 1) PTHR10641//PTHR10641:SF577 - MYB-LIKE DNA-BINDING PROTEIN MYB	3.85074	0.707325	0.902693	6.71347	2.38532	1.40979	1.03224	0.780062
Eucgr.J02212.1	156	76.9	(1 of 2) PTHR10641:SF625 - TRANSCRIPTION FACTOR MYB23-RELATED	0	0	0	0	0	0	0	0
Eucgr.D01701.1	155	75	(1 of 3) PTHR10641//PTHR10641:SF613 - MYB-LIKE DNA-BINDING PROTEIN MYB	3.88427	5.13866	0.57463	3.26054	0.505847	0	14.3054	4.92529
Eucgr.F03175.1	155	70.9	(1 of 12) PTHR10641:SF459 - TRANSCRIPTION FACTOR TT2	0.221068	0	3.04632	0	2.3421	0.968603	0	0
Eucgr.K01545.1	155	76.4	(1 of 3) PTHR10641:SF641 - MYB FAMILY TRANSCRIPTION FACTOR	0	0	8.48627	0	5.66076	24.7443	13.2986	9.24842
Eucgr.C00725.1	154	75.9	(1 of 4) PTHR10641//PTHR10641:SF580 - MYB-LIKE DNA-BINDING PROTEIN MYB	4.21337	18.2342	18.2553	4.32926	15.7533	12.1761	18.9178	16.8992
Eucgr.H00158.1	154	74.8	(1 of 1) PTHR10641//PTHR10641:SF650 - MYB-LIKE DNA-BINDING PROTEIN MYB	13.2983	0.413149	0	0.156038	0.200008	0	0.321508	0.112091
Eucgr.B01869.1	153	75.5	(1 of 4) PTHR10641//PTHR10641:SF580 - MYB-LIKE DNA-BINDING PROTEIN MYB	0.461511	1.09103	2.00489	0.369673	1.42925	3.56205	1.86358	2.40362
Eucgr.J02816.1	153	71.6	(1 of 12) PTHR10641:SF459 - TRANSCRIPTION FACTOR TT2	0	0	0	0	0	0	0	0
Eucgr.B01964.1	152	75.5	(1 of 4) PTHR10641//PTHR10641:SF580 - MYB-LIKE DNA-BINDING PROTEIN MYB	0.690255	1.69382	4.71726	0.460241	1.98389	5.39916	5.89702	5.87566
Eucgr.D00040.1	151	76.3	(1 of 7) PTHR10641//PTHR10641:SF646 - MYB-LIKE DNA-BINDING PROTEIN MYB	3.06866	0	92.6876	0.0356635	9.95196	2.33234	7.97722	8.95675
Eucgr.D00042.1	151	76.3	(1 of 7) PTHR10641//PTHR10641:SF646 - MYB-LIKE DNA-BINDING PROTEIN MYB	0.571327	0	11.9834	0	1.05167	0.373307	1.51776	1.26763
Eucgr.C03153.1	148	70.9	(1 of 12) PTHR10641:SF459 - TRANSCRIPTION FACTOR TT2	0.446144	0	0.278454	0	0	0	0.614692	0.252316
Eucgr.C03152.1	147	70.9	(1 of 12) PTHR10641:SF459 - TRANSCRIPTION FACTOR TT2	0.387308	0	0.261801	0	0.16116	0	1.48591	0.516918
Eucgr.K00251.1	147	62.6	(1 of 3) PTHR10641:SF563 - MYB TRANSCRIPTION FACTOR-RELATED	1.28577	0	0.523091	0	0.0773644	0	0.595995	0
Eucgr.D00050.1	146	73.7	(1 of 7) PTHR10641//PTHR10641:SF646 - MYB-LIKE DNA-BINDING PROTEIN MYB	7.5405	0.66773	0.558649	0.183262	0.0440359	0	0	0.0771775
Eucgr.E00407.1	146	72.7	(1 of 3) PTHR10641//PTHR10641:SF558 - MYB-LIKE DNA-BINDING PROTEIN MYB	3.20864	0.50949	13.7499	0.210987	15.2065	6.10659	11.4174	13.6386
Eucgr.J02819.1	146	70.4	(1 of 2) PTHR10641//PTHR10641:SF508 - MYB-LIKE DNA-BINDING PROTEIN MYB	0.520038	0	0	0	0	0	0.587822	0.124677
Eucgr.B00373.1	145	67.7	(1 of 2) PTHR10641//PTHR10641:SF675 - MYB-LIKE DNA-BINDING PROTEIN MYB	11.0276	12.6094	36.8132	23.8977	27.5459	28.5271	30.9064	27.9057
Eucgr.D02099.1	145	70.3	(1 of 3) PTHR10641//PTHR10641:SF558 - MYB-LIKE DNA-BINDING PROTEIN MYB	2.44968	9.13231	12.1602	2.26277	6.54564	4.80542	22.8762	20.2586
Eucgr.J00892.1	145	69.3	(1 of 3) PTHR10641//PTHR10641:SF506 - MYB-LIKE DNA-BINDING PROTEIN MYB	17.6725	0	1.84568	0	0.0559522	0.678507	5.27365	1.37361
Eucgr.L02563.1	145	79.1	(1 of 7) PTHR10641//PTHR10641:SF646 - MYB-LIKE DNA-BINDING PROTEIN MYB	0.491147	0	7.83775	0.0610013	1.04374	0.419562	3.77911	1.60825
Eucgr.D00037.1	144	75.5	(1 of 7) PTHR10641//PTHR10641:SF646 - MYB-LIKE DNA-BINDING PROTEIN MYB	1.9634	0	60.5613	0	22.4735	5.83601	1.61696	3.0641
Eucgr.F04423.1	144	76.2	(1 of 4) PTHR10641//PTHR10641:SF580 - MYB-LIKE DNA-BINDING PROTEIN MYB	8.12976	3.91562	8.0182	0.391181	1.49697	3.91055	4.33321	3.70272
Eucgr.G03183.1	144	76.4	(1 of 1) PTHR10641:SF475 - MYB TRANSCRIPTION FACTOR-RELATED	6.55456	3.49174	10.2308	6.35469	5.40183	4.6017	16.2861	6.94889
Eucgr.K00250.1	144	60.2	(1 of 3) PTHR10641:SF563 - MYB TRANSCRIPTION FACTOR-RELATED	0.792444	0	0	0	0	0	0	0
Eucgr.A01122.1	143	76	(1 of 2) PTHR10641:SF532 - MYB DOMAIN PROTEIN 120-RELATED	0.107563	0	0	0	0	0	0.106674	0
Eucgr.J01555.1	143	70.9	(1 of 14) PTHR10641:SF526 - TRANSCRIPTION FACTOR MYB113-RELATED	0	0	4.15521	0	2.53167	0.499725	0	0.21537
Eucgr.A00200.1	142	69.8	(1 of 1) PTHR10641:SF203 - MYB DOMAIN PROTEIN 11-RELATED	0.14123	0	24.0158	0	10.7808	18.0076	20.0778	19.746
Eucgr.D00044.1	142	78.4	(1 of 7) PTHR10641//PTHR10641:SF646 - MYB-LIKE DNA-BINDING PROTEIN MYB	4.76145	0	0	0.042485	0.136921	0	0	0.168845
Eucgr.F02842.1	141	73.6	(1 of 14) PTHR10641:SF526 - TRANSCRIPTION FACTOR MYB113-RELATED	0	0	1.8029	0	1.02642	0.26036	1.69748	0.56703
Eucgr.J01553.1	141	70.7	(1 of 14) PTHR10641:SF526 - TRANSCRIPTION FACTOR MYB113-RELATED	0.0685236	0	0	0	0.0247	0	0	0
Eucgr.J01573.1	141	70.9	(1 of 14) PTHR10641:SF526 - TRANSCRIPTION FACTOR MYB113-RELATED	0	0	9.82066	0	3.01734	0.210818	0.299294	0.475738
Eucgr.A02796.1	140	76.9	(1 of 3) PTHR10641:SF563 - MYB TRANSCRIPTION FACTOR-RELATED	7.94431	0.399969	0.577682	0.113617	0.0494373	0.558614	0.370443	0
Eucgr.I01782.1	140	71.5	(1 of 1) PTHR10641//PTHR10641:SF531 - MYB-LIKE DNA-BINDING PROTEIN MYB	0.630265	0.379487	4.64513	0.706024	0.571781	1.2002	3.10828	1.91645
Eucgr.J01574.1	140	70.9	(1 of 14) PTHR10641:SF526 - TRANSCRIPTION FACTOR MYB113-RELATED	0.0561611	0	0.395718	0	0.297144	0.171844	0.297304	0.130606
Eucgr.J01580.1	140	70.9	(1 of 14) PTHR10641:SF526 - TRANSCRIPTION FACTOR MYB113-RELATED	0.0491515	0	0.576747	0	0.7231	0.337711	0.258627	0.163964
Eucgr.F04422.1	139	65.6	(1 of 3) PTHR10641//PTHR10641:SF558 - MYB-LIKE DNA-BINDING PROTEIN MYB	2.22181	2.0241	1.57158	0.336371	0.966471	0.348764	0.777116	1.04951
Eucgr.J01586.1	138	70.9	(1 of 14) PTHR10641:SF526 - TRANSCRIPTION FACTOR MYB113-RELATED	0.0561611	0	2.21259	0	0.202348	0.435739	0	0.466265
Eucgr.K03562.1	138	63.5	(1 of 2) PTHR10641:SF494 - TRANSCRIPTION FACTOR MYB108	9.6567	0.35488	2.07398	1.46717	0.509286	0.200876	0.889918	0.164599
Eucgr.I02057.1	137	74.8	(1 of 1) PTHR10641:SF572 - MYB TRANSCRIPTION FACTOR	30.6182	0	0	0	0	0	0	0
Eucgr.J01569.1	137	70.7	(1 of 14) PTHR10641:SF526 - TRANSCRIPTION FACTOR MYB113-RELATED	0.0561611	0	0.0495408	0	0.27769	0	0	0
Eucgr.B03324.1	136	74	(1 of 2) PTHR10641//PTHR10641:SF675 - MYB-LIKE DNA-BINDING PROTEIN MYB	0.273486	0	5.83777	0.126407	6.12703	3.67466	2.95039	2.45115
Eucgr.I00828.1	136	77.6	(1 of 7) PTHR10641//PTHR10641:SF646 - MYB-LIKE DNA-BINDING PROTEIN MYB	0.720122	0	0	0	0	0	0.124081	0
Eucgr.J01576.1	136	69.2	(1 of 14) PTHR10641:SF526 - TRANSCRIPTION FACTOR MYB113-RELATED	0	0	0.643567	0	0.792656	0.436425	0	0
Eucgr.J01578.1	136	69.2	(1 of 14) PTHR10641:SF526 - TRANSCRIPTION FACTOR MYB113-RELATED	0.0561611	0	0	0	0.0333218	0	0	0
Eucgr.B03006.1	135	76.5	(1 of 1) PTHR10641:SF581 - MYB TRANSCRIPTION FACTOR	1.76867	0.167435	74.759	0	6.13263	2.33252	21.6666	19.8985
Eucgr.H04157.1	135	69.5	(1 of 14) PTHR10641:SF526 - TRANSCRIPTION FACTOR MYB113-RELATED	0	0	0	0	0.0939688	0.151061	4.6867	0.921834
Eucgr.J02217.1	135	75.7	(1 of 1) PTHR10641:SF469 - TRANSCRIPTION FACTOR MYB21-RELATED	0	0	0	0	0	0	0	0
Eucgr.B03985.1	134	73.2	(1 of 2) PTHR10641:SF623 - MYB DOMAIN PROTEIN 78	139.463	0.126924	1.17165	0.0831427	0.0336627	0	0.464051	0.286105
Eucgr.H04082.1	132	72.3	(1 of 2) PTHR10641:SF623 - MYB DOMAIN PROTEIN 78	18.6879	0.154191	14.7048	0.132972	1.6458	1.54336	5.49609	4.15262
Eucgr.H02896.1	130	67.6	(1 of 1) PTHR10641:SF456 - MYB DOMAIN PROTEIN 79	106.817	0	0	0.0843634	0.109029	0	0	0
Eucgr.A01648.1	126	71.6	(1 of 1) PTHR10641//PTHR10641:SF636 - MYB-LIKE DNA-BINDING PROTEIN MYB	0	0	1.34588	0.256804	0.263498	0.555946	0.431527	0.692368
Eucgr.H00907.1	120	74.3	(1 of 2) PTHR10641:SF494 - TRANSCRIPTION FACTOR MYB108	1.70411	0	10.6689	0.120144	1.52557	2.11425	0.983405	1.0982
Eucgr.H02226.1	118	69.6	(1 of 2) PTHR10641:SF551 - MYB TRANSCRIPTION FACTOR	220.933	91.2116	399.435	30.9332	52.8241	76.6761	79.7971	44.0215
Eucgr.F00002.1	117	69.6	(1 of 2) PTHR10641:SF551 - MYB TRANSCRIPTION FACTOR	127.606	143.948	462.937	57.9483	76.2594	202.828	91.9199	56.5258
Eucgr.E01581.1	113	72	(1 of 1) PTHR10641:SF488 - DUO POLLEN 1	0.364644	0.152843	0.734244	0.20546	0.548326	0.348123	0.293939	0.240488
Eucgr.F04277.1	113	55.9	(1 of 2) PTHR10641:SF665 - MYB TRANSCRIPTION FACTOR	2.30024	0.452117	0	4.05843	1.46721	0	0.436211	0
Eucgr.G02492.1	113	66	(1 of 3) PTHR10641:SF473 - MYB TRANSCRIPTION FACTOR	0.429657	0	9.83002	0	2.00856	0.584798	13.7449	3.08954
Eucgr.J00250.1	113	64.6	(1 of 2) PTHR10641:SF524 - ATMYB1 PROTEIN	6.55772	8.63425	16.3163	3.64912	6.02524	7.53962	8.33381	7.20732
Eucgr.K03133.1	113	69.8	(1 of 1) PTHR10641:SF492 - MYB-RELATED PROTEIN A	22.4896	7.12992	14.2721	8.13421	9.73384	8.38512	11.435	10.9615
Eucgr.F02372.1	112	59.7	(1 of 2) PTHR10641//PTHR10641:SF611 - MYB-LIKE DNA-BINDING PROTEIN MYB	5.89784	128.569	49.2716	98.2305	34.3462	29.2979	1.23809	2.09204
Eucgr.K01542.1	112	62.2	(1 of 3) PTHR10641:SF473 - MYB TRANSCRIPTION FACTOR	7.78156	0.882422	3.03136	0.0447874	0.21624	0.162366	22.5694	6.95913
Eucgr.K03010.1	111	69.7	(1 of 2) PTHR10641:SF524 - ATMYB1 PROTEIN	6.98749	3.24167	12.8618	3.84058	4.49843	4.77112	7.1094	4.68551
Eucgr.A02150.1	109	65.7	(1 of 3) PTHR10641:SF473 - MYB TRANSCRIPTION FACTOR	2.04553	3.308	22.8346	0.42716	1.80247	1.38333	14.0759	9.6349
Eucgr.E02958.1	109	62.1	(1 of 1) PTHR10641//PTHR10641:SF639 - MYB-LIKE DNA-BINDING PROTEIN MYB	10.6672	15.2352	63.4608	10.2191	20.646	14.6328	1.49529	0.405305
Eucgr.F00031.1	109	66.7	(1 of 2) PTHR10641//PTHR10641:SF611 - MYB-LIKE DNA-BINDING PROTEIN MYB	4.17986	60.6045	184.509	28.2183	51.3395	54.0451	10.5939	6.09494
Eucgr.K02297.1	109	63.7	(1 of 2) PTHR10641:SF665 - MYB TRANSCRIPTION FACTOR	18.1964	0.318612	1.22354	12.2624	1.4072	0.582979	2.02904	1.20912
Eucgr.J02073.1	106	77	(1 of 2) PTHR10641:SF484 - TRANSCRIPTION FACTOR MYB48-RELATED	35.5732	0.177979	2	0.534905	0.581442	0.0966263	0.766457	0.554678
Eucgr.B02401.1	104	77	(1 of 2) PTHR10641:SF484 - TRANSCRIPTION FACTOR MYB48-RELATED	169.363	1.1069	0.629166	3.13075	2.77935	0.137429	6.10457	3.08836
Eucgr.B00301.1	103	63	(1 of 2) PTHR10641:SF570 - TRANSCRIPTION FACTOR MYB98	0	0	0	0	0	0	0	0
Eucgr.C02893.1	103	65	(1 of 1) PTHR10641:SF599 - MYB TRANSCRIPTION FACTOR-RELATED	7.74323	27.6126	33.2971	11.6428	25.7088	17.1609	34.8288	29.8555
Eucgr.F02843.1	103	71.8	(1 of 14) PTHR10641:SF526 - TRANSCRIPTION FACTOR MYB113-RELATED	1.43449	0	0	0	2.25542	0.517568	6.00147	2.13386
Eucgr.F02756.1	100	63.7	(1 of 1) PTHR10641//PTHR10641:SF496 - MYB-LIKE DNA-BINDING PROTEIN MYB	20.5586	0.362923	0.833023	19.1171	2.19051	0.258562	0.348636	0.522253
Eucgr.F03475.1	100	71.3	(1 of 2) PTHR10641:SF532 - MYB DOMAIN PROTEIN 120-RELATED	0	0.513995	4.41787	0.413949	2.26959	1.22991	0.884256	0.801971
Eucgr.F02845.1	98	64.8	(1 of 14) PTHR10641:SF526 - TRANSCRIPTION FACTOR MYB113-RELATED	0.275829	0	0	0	0.688675	0	0	0
Eucgr.D01905.1	97	64.1	(1 of 1) PTHR10641//PTHR10641:SF655 - MYB-LIKE DNA-BINDING PROTEIN MYB	2.57919	3.50837	3.16216	2.28338	1.51005	1.86192	4.40447	3.09898
Eucgr.J00189.1	97	68.9	(1 of 1) PTHR10641//PTHR10641:SF553 - MYB-LIKE DNA-BINDING PROTEIN MYB	1.32982	0.359264	1.0991	0	0.562964	0.401258	1.62679	0.0987345
Eucgr.J01558.1	96	71.4	(1 of 14) PTHR10641:SF526 - TRANSCRIPTION FACTOR MYB113-RELATED	0	0	2.85546	0	0.918594	0.145686	0	0.135537
Eucgr.B00300.1	92	59.5	(1 of 2) PTHR10641:SF570 - TRANSCRIPTION FACTOR MYB98	0	0	0	0.033907	0	0	0	0
Eucgr.B03417.1	91	59.3	(1 of 2) PTHR10641:SF461 - MYB-RELATED PROTEIN B	38.2523	24.6716	10.9385	8.41618	4.88567	2.30623	16.2016	13.8367
Eucgr.K03130.1	91	58.1	(1 of 1) PTHR10641:SF457 - TRANSCRIPTION FACTOR AS1	34.153	53.4011	143.782	15.6496	34.1565	29.3937	173.271	138.453
Eucgr.G02522.1	89	63.6	(1 of 2) PTHR10641:SF461 - MYB-RELATED PROTEIN B	1.91361	24.8258	5.5009	2.14004	4.59532	2.66575	2.57885	1.69722
Eucgr.J01929.1	74	51.2	(1 of 1) PTHR10641:SF612 - MYB DOMAIN PROTEIN 119	0.553669	0	0	0	0	0	0	0
Eucgr.H02157.1	71	78.2	(1 of 1) PF00249//PF00931//PF13676 - Myb-like DNA-binding domain (Myb_DNA-binding) // NB-ARC domain (NB-ARC) // TIR domain (TIR_2)	4.26428	2.21182	4.94439	3.19527	3.75183	2.64989	1.99006	2.0044
Eucgr.F04449.1	58	74.4	(1 of 1) PTHR10641:SF462 - F3O9.29 PROTEIN-RELATED	1.31861	0	0	0.366501	0.294643	0	1.11198	0.337687

## Sheet: EHEC3-Like
Supplemental Table 8 (B): Smith-Waterman alignment results from alignment of E. grandis EHEC3-Like (Eucgr.H04946) predicted peptide against predicted peptides from E. grandis genome and transcriptome data for each hit. On heat map, red = low, yellow = intermediate, green = high expression.
				Gene expression (FPKM)
Transcript Name	Score	Similarity	Defline	Roots	Phloem	Shoot tips	Immature xylem	Young leaf	Mature leaf	Flowers (late)	Flowers (early)
Eucgr.F03093.1	132	82.7	(1 of 1) PTHR12565:SF174 - TRANSCRIPTION FACTOR BHLH87	0.876916	0.888837	0.288085	0.103958	0.345998	3.57871	0.459452	0.303283
Eucgr.H01682.1	123	82.4	(1 of 3) PTHR12565:SF74 - TRANSCRIPTION FACTOR HEC1	0.621999	0.208522	0	0	0.190528	0	0.45991	0.520667
Eucgr.H02048.1	123	82.4	(1 of 3) PTHR12565:SF74 - TRANSCRIPTION FACTOR HEC1	0	0.0870566	0	0	0	0.239961	0.149655	0.161567
Eucgr.F00216.1	118	69.9	(1 of 3) PTHR12565:SF74 - TRANSCRIPTION FACTOR HEC1	0.993607	0	0	0	0	0.207708	0.980863	0.866615
Eucgr.C00360.1	82	80	(1 of 125) PF00010 - Helix-loop-helix DNA-binding domain (HLH)	19.377	5.45199	21.0429	4.23977	2.75161	6.35142	1.63584	4.3307
Eucgr.I01069.1	82	80	(1 of 3) PTHR16223:SF9 - TRANSCRIPTION FACTOR BHLH139-RELATED	0.147458	0	0.360434	0	0	0	0	0.231131
Eucgr.G01234.1	81	69.1	(1 of 3) PTHR16223:SF9 - TRANSCRIPTION FACTOR BHLH139-RELATED	0.310862	0	0	0	0	0	0	0
Eucgr.F02259.1	79	87	(1 of 3) PTHR16223:SF9 - TRANSCRIPTION FACTOR BHLH139-RELATED	0.445387	0	0	0	0	0	0	0.943179
Eucgr.F02831.1	79	85.2	(1 of 1) PTHR16223:SF19 - TRANSCRIPTION FACTOR BHLH83-RELATED	1.14301	0	0	0	0	0	0	0.132306
Eucgr.C02592.1	76	79.6	(1 of 1) PTHR16223:SF28 - TRANSCRIPTION FACTOR BHLH66-RELATED	25.1901	15.856	69.614	6.78674	16.9939	10.6762	14.5905	26.9607
Eucgr.H04337.1	73	78.6	(1 of 125) PF00010 - Helix-loop-helix DNA-binding domain (HLH)	35.4654	14.4685	22.8737	11.6358	9.61903	5.14261	23.1254	44.2537
Eucgr.B01825.1	68	63.9	(1 of 1) KOG4304 - Transcriptional repressors of the hairy/E(spl) family (contains HLH)	10.139	10.8671	14.8554	9.43837	7.74371	5.94545	5.21504	7.25991
Eucgr.K02109.1	62	77.8	(1 of 2) PTHR12565//PTHR12565:SF99 - STEROL REGULATORY ELEMENT-BINDING PROTEIN	6.44342	19.1757	4.98467	37.2057	5.99765	1.44643	2.42866	6.56291
Eucgr.D01630.1	62	75.5	(1 of 1) PTHR16223:SF49 - TRANSCRIPTION FACTOR BHLH52-RELATED	0.474765	0	0	0	0	0	0	0
Eucgr.A02417.1	62	59.8	(1 of 125) PF00010 - Helix-loop-helix DNA-binding domain (HLH)	2.73095	0.980761	1.35051	0.687735	0.172714	0.133521	0.0562515	0
Eucgr.I01279.1	61	75.9	(1 of 2) PTHR12565//PTHR12565:SF149 - STEROL REGULATORY ELEMENT-BINDING PROTEIN	9.64275	11.8798	17.026	9.25941	6.80881	8.70146	12.9145	18.4095
Eucgr.K02496.1	61	75	(1 of 1) PTHR12565:SF165 - TRANSCRIPTION FACTOR PIF7	0.209324	0	26.3905	0.0907025	12.87	18.6816	6.97907	4.41167
Eucgr.F02220.1	60	78.4	(1 of 2) PTHR12565:SF129 - TRANSCRIPTION FACTOR BHLH74	7.43499	5.18368	19.7755	4.79781	10.0547	5.33244	9.66837	11.6971
Eucgr.H00748.1	60	75.9	(1 of 2) PTHR12565//PTHR12565:SF99 - STEROL REGULATORY ELEMENT-BINDING PROTEIN	25.4342	37.232	9.39246	58.8236	13.5063	4.05903	13.6976	20.9848
Eucgr.B03106.1	59	78.4	(1 of 1) PTHR12565:SF121 - TRANSCRIPTION FACTOR BHLH49	17.6702	11.2733	25.339	12.0017	13.4527	9.96407	24.0943	28.0418
Eucgr.F00100.1	59	78.4	(1 of 2) PTHR12565:SF129 - TRANSCRIPTION FACTOR BHLH74	1.34087	24.2361	6.42234	25.7774	7.88645	1.81453	2.24816	5.50249
Eucgr.K03592.1	59	65.1	(1 of 1) PTHR12565:SF108 - TRANSCRIPTION FACTOR PIF1	5.38895	5.28833	31.0737	4.88106	13.4769	14.647	13.667	18.6701
Eucgr.A02413.1	58	79.6	(1 of 1) PTHR12565:SF112 - TRANSCRIPTION FACTOR BHLH48-RELATED	4.30647	1.02892	44.1305	0.926272	23.2484	35.6062	32.696	45.685
Eucgr.I00906.1	57	69.7	(1 of 1) PTHR12565:SF87 - TRANSCRIPTION FACTOR ALC-RELATED	0	1.45106	8.38652	0.358891	2.94533	1.03832	11.0748	15.3565
Eucgr.J00796.1	57	65.1	(1 of 125) PF00010 - Helix-loop-helix DNA-binding domain (HLH)	22.791	5.88942	41.9329	6.58662	11.8095	10.6579	16.9801	21.3033
Eucgr.B00731.1	57	55	(1 of 2) PTHR12565:SF94 - TRANSCRIPTION FACTOR BEE 3	0.870999	1.65798	1.59169	29.4357	10.7179	0.170154	0.714908	0.38706
