# Supplementary material for: Knockout of floral and meiosis genes using CRISPR/Cas9 produces male‐sterility in Eucalyptus without impacts on vegetative growth
Source: Plant Direct. 2023 Jul 14;7(7):e507. doi: 10.1002/pld3.507 (PMC10345981; doi:10.1002/pld3.507)
Supplement: Supplementary file 11 — Table S9 (A). Summaries statistics for various types of mutations. Table S9 (B). Total numbers of observed mutations for each construct and background. Table S9 (C). Total numbers of events, alleles and possible mutation sites used for computing summary statistics. [file PLD3-7-e507-s007.xlsx]

## Sheet: Sheet1
Supplementary Table 9. Summaries statistics for various types of mutations.
Supplemental Table 9(A). Summary statistics as percentages for each type of mutation observed.
Type of mutation	Percentage of observations for a given type of mutation
	FT ETDF1	FT EREC8	FT EHEC3-Like	Non-FT ETDF1	Non-FT EREC8	Non-FT EHEC3-Like	ETDF1 total	EREC8 total	EHEC3-Like total	Total
Total sites with simple deletions / Total possible mutation sites	0.4	0.625	0.458333	0.423077	0.386364	0.645833	0.416667	0.5	0.583333	0.491379
Total sites with simple insertions / Total possible mutation sites	0	0.075	0.25	0.134615	0.295455	0.0833333	0.0972222	0.190476	0.138889	0.142241
Total simple deletions spanning sgRNAs / Total alleles	0.1	0.15	0.25	0.153846	0.0454545	0.375	0.138889	0.0952381	0.333333	0.181034
Total inversions spanning sgRNAs / Total alleles	0.1	0	0.166667	0	0	0.0833333	0.0277778	0	0.111111	0.0431034
Total sites with compound mutations / Total possible mutation sites	0.1	0	0	0	0.0454545	0.0208333	0.0277778	0.0238095	0.0138889	0.0215517
Total compound mutations spanning sgRNAs / Total alleles	0.1	0	0	0	0.0454545	0	0.0277778	0.0238095	0	0.0172414
Total predicted knockouts / Total events	0.8	0.8	1	0.461538	0.636364	0.833333	0.555556	0.714286	0.888889	0.706897
Total mutations spanning both sgRNAs / Total alleles	0.3	0.15	0.416667	0.153846	0.0909091	0.458333	0.194444	0.119048	0.444444	0.241379
Total sites with mutations / Total possible mutation sites	0.6	0.7	0.875	0.557692	0.727273	0.833333	0.569444	0.714286	0.847222	0.698276
Total alleles with at least one mutation / Total alleles	0.8	0.9	1	0.730769	0.909091	0.916667	0.75	0.904762	0.944444	0.853448
Supplemental Table 9 (B). Total numbers of observed mutations for each construct and background
Type of mutation	Number of observations for a given type of mutation
	FT ETDF1	FT EREC8	FT EHEC3-Like	Non-FT ETDF1	Non-FT EREC8	Non-FT EHEC3-Like	ETDF1 total	EREC8 total	EHEC3-Like total	Total
Number of sgRNA sites with simple deletions	8	25	11	22	17	31	30	42	42	114
Number of sgRNA sites with simple insertions	0	3	6	7	13	4	7	16	10	33
Number of simple deletions spanning sgRNAs	1	3	3	4	1	9	5	4	12	21
Number of simple inversions spanning sgRNAs	1	0	2	0	0	2	1	0	4	5
Number of sgRNA sites with compound mutations	2	0	0	0	2	1	2	2	1	5
Number of compound mutations spanning sgRNAs	1	0	0	0	1	0	1	1	0	2
Number of predicted knockouts	4	8	6	6	7	10	10	15	16	41
Number of mutations spanning both sgRNAs	3	3	5	4	2	11	7	5	16	28
Number of of mutated sgRNA sites (across events, alleles)	12	28	21	29	32	40	41	60	61	162
Number of alleles with at least one mutation (across events)	8	18	12	19	20	22	27	38	34	99
Supplemental Table 9 (C). Total numbers of events, alleles and possible mutation sites used for computing summary statistics.
	FT ETDF1	FT EREC8	FT EHEC3-Like	Non-FT ETDF1	Non-FT EREC8	Non-FT EHEC3-Like	ETDF1 total	EREC8 total	EHEC3-Like total	Total
Total events	5	10	6	13	11	12	18	21	18	58
Total alleles	10	20	12	26	22	24	36	42	36	116
Total possible mutation sites	20	40	24	52	44	48	72	84	72	232
