# Supplementary material for: Knockout of floral and meiosis genes using CRISPR/Cas9 produces male‐sterility in Eucalyptus without impacts on vegetative growth
Source: Plant Direct. 2023 Jul 14;7(7):e507. doi: 10.1002/pld3.507 (PMC10345981; doi:10.1002/pld3.507)
Supplement: Supplementary file 12 — Table S10. (A): F‐test results for group of plants including etdf1 and ehec3‐like events; without removal of any “escape” events. Table S10 (B). F‐test results for group of plants including erec8 events; without removal of any “escape” events. Table S10 (C). EMM results for group of plants including etdf1 and ehec3‐like events; without removal of any “escape” events. Table S10 (D): EMM results for group of plants including erec8 events; without removal of any “escape” events. [file PLD3-7-e507-s005.xlsx]

## Sheet: A_Ftest_TDF1,EDA33
Supplemental Table 10 (A): F-test results for group of plants including etdf1 and ehec3-like events; without removal of any "escape" events.
Trait	Variable	Numerator DF	Denominator DF	F-value	p-value
oil_gland_count_average	(Intercept)	1	78	2531.18	0
oil_gland_count_average	Genotype class	3	13	2.79877	0.0817864
oil_gland_count_average	block	1	78	0.549324	0.46082
SPAD_avg	(Intercept)	1	78	7687.11	0
SPAD_avg	Genotype class	3	13	0.6424	0.601267
SPAD_avg	block	1	78	18.9941	3.95518e-05
final_height	(Intercept)	1	78	4113.14	0
final_height	Genotype class	3	13	0.850018	0.491042
final_height	block	1	78	25.4106	2.93486e-06
final_diameter	(Intercept)	1	78	1987.02	0
final_diameter	Genotype class	3	13	2.97609	0.0706716
final_diameter	block	1	78	2.32106	0.131677
final_volume_index	(Intercept)	1	78	23932.9	0
final_volume_index	Genotype class	3	13	2.44614	0.110309
final_volume_index	block	1	78	9.80926	0.00244503
mass_leaf_avg	(Intercept)	1	78	3846.04	0
mass_leaf_avg	Genotype class	3	13	5.68642	0.0103322
mass_leaf_avg	block	1	78	1.64625	0.203269
area_leaf_avg	(Intercept)	1	78	2515.9	0
area_leaf_avg	Genotype class	3	13	2.46059	0.10894
area_leaf_avg	block	1	78	0.567798	0.453404

## Sheet: B_Ftest_REC8
Supplemental Table 10 (B): F-test results for group of plants including erec8 events; without removal of any "escape" events.
Trait	Variable	Numerator DF	Denominator DF	F-value	p-value
oil_gland_count_average	(Intercept)	1	120	4325.36	0
oil_gland_count_average	Genotype class	2	14	0.0204258	0.979811
oil_gland_count_average	block	3	120	0.694471	0.557171
SPAD_avg	(Intercept)	1	120	13303.8	0
SPAD_avg	Genotype class	2	14	1.02362	0.384676
SPAD_avg	block	3	120	2.93571	0.036173
final_height	(Intercept)	1	120	11878.3	0
final_height	Genotype class	2	14	1.44253	0.269389
final_height	block	3	120	26.7774	2.49356e-13
final_diameter	(Intercept)	1	120	4993.66	0
final_diameter	Genotype class	2	14	0.0749788	0.928133
final_diameter	block	3	120	2.97189	0.034551
final_volume_index	(Intercept)	1	120	89142.2	0
final_volume_index	Genotype class	2	14	0.193881	0.825931
final_volume_index	block	3	120	10.5501	3.29001e-06
mass_leaf_avg	(Intercept)	1	120	2530.94	0
mass_leaf_avg	Genotype class	2	14	1.26255	0.313248
mass_leaf_avg	block	3	120	5.34387	0.00172559
area_leaf_avg	(Intercept)	1	120	622.427	0
area_leaf_avg	Genotype class	2	14	0.483709	0.626424
area_leaf_avg	block	3	120	22.922	8.44302e-12

## Sheet: C_EMM_TDF1,EDA33
Supplemental Table 10 (C): EMM results for group of plants including etdf1 and ehec3-like events; without removal of any "escape" events.
Trait	Contrast	Estimate	SE	df	95% Confidence Intervals						p-value
					Original scale		As percentage of "escape" control mean for respective trait		As percentage of Cas9 control mean for respective trait
					lower.CL	upper.CL	lower.CL	upper.CL	lower.CL	upper.CL
oil_gland_count_average	Ctl. Cas9 - Ctl. Esc.	-2.15875	2.51769	13	-9.54844	5.23094	-0.244161	0.133759	-0.258843	0.141802	0.826221
oil_gland_count_average	Ctl. Cas9 - HEC3Like	3.11757	2.02101	13	-2.81429	9.04944	-0.0719636	0.231401	-0.076291	0.245316	0.442089
oil_gland_count_average	Ctl. Cas9 - TDF1	-0.977418	2.1654	13	-7.3331	5.37826	-0.187513	0.137526	-0.198789	0.145796	0.968186
oil_gland_count_average	Ctl. Esc. - HEC3Like	5.27633	2.20809	13	-1.20465	11.7573	-0.0308039	0.300643	-0.0326563	0.318722	0.128307
oil_gland_count_average	Ctl. Esc. - TDF1	1.18133	2.34158	13	-5.69144	8.05411	-0.145535	0.20595	-0.154286	0.218334	0.956569
oil_gland_count_average	HEC3Like - TDF1	-4.09499	1.79738	13	-9.37048	1.1805	-0.23961	0.0301862	-0.254019	0.0320014	0.153914
SPAD_avg	Ctl. Cas9 - Ctl. Esc.	0.504813	1.52757	13	-3.97875	4.98838	-0.120357	0.150898	-0.117697	0.147564	0.986973
SPAD_avg	Ctl. Cas9 - HEC3Like	-1.09833	1.05474	13	-4.19409	1.99743	-0.126871	0.0604222	-0.124067	0.059087	0.729119
SPAD_avg	Ctl. Cas9 - TDF1	-0.438707	1.12092	13	-3.72873	2.85132	-0.112794	0.0862521	-0.110301	0.0843462	0.978785
SPAD_avg	Ctl. Esc. - HEC3Like	-1.60314	1.39841	13	-5.70761	2.50133	-0.172655	0.0756649	-0.16884	0.0739929	0.668854
SPAD_avg	Ctl. Esc. - TDF1	-0.94352	1.44902	13	-5.19654	3.30949	-0.157195	0.100112	-0.153721	0.0978997	0.913277
SPAD_avg	HEC3Like - TDF1	0.659623	0.937595	13	-2.09232	3.41156	-0.0632925	0.1032	-0.0618939	0.100919	0.893889
final_height	Ctl. Cas9 - Ctl. Esc.	-3.13476	4.34397	13	-15.8848	9.61524	-0.189863	0.114926	-0.195558	0.118374	0.88673
final_height	Ctl. Cas9 - HEC3Like	1.89712	3.487	13	-8.33759	12.1318	-0.0996553	0.145006	-0.102645	0.149356	0.94652
final_height	Ctl. Cas9 - TDF1	3.23601	3.73613	13	-7.72994	14.202	-0.0923923	0.169749	-0.0951637	0.174841	0.82197
final_height	Ctl. Esc. - HEC3Like	5.03188	3.80979	13	-6.15026	16.214	-0.0735112	0.193799	-0.0757162	0.199612	0.566692
final_height	Ctl. Esc. - TDF1	6.37077	4.0401	13	-5.48736	18.2289	-0.0655879	0.217881	-0.0675553	0.224417	0.423981
final_height	HEC3Like - TDF1	1.33889	3.10115	13	-7.76332	10.4411	-0.0927913	0.124798	-0.0955747	0.128541	0.971944
final_diameter	Ctl. Cas9 - Ctl. Esc.	-0.564838	0.814623	13	-2.95584	1.82617	-0.293675	0.181437	-0.30268	0.187001	0.897802
final_diameter	Ctl. Cas9 - HEC3Like	1.19164	0.529596	13	-0.362777	2.74607	-0.0360434	0.272833	-0.0371487	0.281199	0.161071
final_diameter	Ctl. Cas9 - TDF1	0.933436	0.56257	13	-0.717768	2.58464	-0.0713132	0.256795	-0.0734999	0.264669	0.382148
final_diameter	Ctl. Esc. - HEC3Like	1.75648	0.756435	13	-0.463734	3.9767	-0.0460739	0.395102	-0.0474867	0.407217	0.143361
final_diameter	Ctl. Esc. - TDF1	1.49827	0.77987	13	-0.790727	3.78727	-0.0785621	0.376282	-0.080971	0.38782	0.266647
final_diameter	HEC3Like - TDF1	-0.258208	0.474497	13	-1.65091	1.13449	-0.164025	0.112716	-0.169054	0.116173	0.946488
final_volume_index	Ctl. Cas9 - Ctl. Esc.	-1312.26	1829.56	13	-6682.22	4057.7	-0.767073	0.465797	-0.825872	0.501501	0.888483
final_volume_index	Ctl. Cas9 - HEC3Like	1782.28	986.214	13	-1112.36	4676.92	-0.127692	0.536879	-0.13748	0.578032	0.313468
final_volume_index	Ctl. Cas9 - TDF1	1500.86	1042.47	13	-1558.91	4560.63	-0.178952	0.52353	-0.19267	0.56366	0.498495
final_volume_index	Ctl. Esc. - HEC3Like	3094.54	1673.67	13	-1817.86	8006.94	-0.208678	0.919142	-0.224674	0.989597	0.295689
final_volume_index	Ctl. Esc. - TDF1	2813.12	1707.42	13	-2198.33	7824.58	-0.252354	0.898208	-0.271697	0.967059	0.387917
final_volume_index	HEC3Like - TDF1	-281.416	735.547	13	-2440.33	1877.49	-0.280133	0.215523	-0.301606	0.232044	0.980122
mass_leaf_avg	Ctl. Cas9 - Ctl. Esc.	-0.0301972	0.0219916	13	-0.094745	0.0343506	-0.509838	0.184846	-0.618948	0.224405	0.536375
mass_leaf_avg	Ctl. Cas9 - HEC3Like	0.0317242	0.0126186	13	-0.00531284	0.0687612	-0.0285893	0.370016	-0.0347076	0.449202	0.10415
mass_leaf_avg	Ctl. Cas9 - TDF1	0.0251816	0.0134101	13	-0.0141786	0.0645418	-0.0762972	0.34731	-0.0926255	0.421638	0.283827
mass_leaf_avg	Ctl. Esc. - HEC3Like	0.0619214	0.0199808	13	0.00327558	0.120567	0.0176265	0.648792	0.0213987	0.78764	0.0372637
mass_leaf_avg	Ctl. Esc. - TDF1	0.0553788	0.0204906	13	-0.00476331	0.115521	-0.0256322	0.621638	-0.0311177	0.754674	0.0753276
mass_leaf_avg	HEC3Like - TDF1	-0.00654255	0.00977371	13	-0.0352294	0.0221443	-0.189575	0.119162	-0.230146	0.144664	0.906746
area_leaf_avg	Ctl. Cas9 - Ctl. Esc.	-4.24505	2.63986	13	-11.9933	3.50323	-0.324165	0.0946881	-0.368983	0.10778	0.407864
area_leaf_avg	Ctl. Cas9 - HEC3Like	1.23996	1.70226	13	-3.75636	6.23629	-0.10153	0.168559	-0.115567	0.191864	0.883989
area_leaf_avg	Ctl. Cas9 - TDF1	2.35683	1.80841	13	-2.95104	7.66469	-0.0797629	0.207167	-0.0907908	0.23581	0.57691
area_leaf_avg	Ctl. Esc. - HEC3Like	5.48501	2.45575	13	-1.72288	12.6929	-0.0465673	0.343073	-0.0530056	0.390506	0.165401
area_leaf_avg	Ctl. Esc. - TDF1	6.60188	2.53046	13	-0.825281	14.029	-0.0223063	0.379187	-0.0253904	0.431613	0.0885797
area_leaf_avg	HEC3Like - TDF1	1.11687	1.52739	13	-3.36617	5.59991	-0.0909835	0.151359	-0.103563	0.172285	0.882845

## Sheet: D_EMM_REC8
Supplemental Table 10 (D): EMM results for group of plants including erec8 events; without removal of any "escape" events.
Trait	Contrast	Estimate	SE	df	95% Confidence Intervals						p-value
					Original scale		As percentage of "escape" control mean for respective trait		As percentage of Cas9 control mean for respective trait
					lower.CL	upper.CL	lower.CL	upper.CL	lower.CL	upper.CL
oil_gland_count_average	Ctl. Cas9 - Ctl. Esc.	0.297397	1.83269	14	-4.49927	5.09407	-0.148491	0.168121	-0.147412	0.1669	0.985603
oil_gland_count_average	Ctl. Cas9 - REC8	0.167339	0.970854	14	-2.37366	2.70833	-0.0783385	0.089384	-0.0777694	0.0887346	0.983774
oil_gland_count_average	Ctl. Esc. - REC8	-0.130058	1.86191	14	-5.00319	4.74307	-0.165122	0.156537	-0.163922	0.1554	0.997314
SPAD_avg	Ctl. Cas9 - Ctl. Esc.	-1.78941	1.24782	14	-5.05529	1.47648	-0.135061	0.0394468	-0.1418	0.0414149	0.351077
SPAD_avg	Ctl. Cas9 - REC8	-0.288277	0.649845	14	-1.9891	1.41255	-0.0531425	0.0377388	-0.0557939	0.0396217	0.897975
SPAD_avg	Ctl. Esc. - REC8	1.50113	1.26727	14	-1.81567	4.81793	-0.0485088	0.12872	-0.0509291	0.135142	0.481105
final_height	Ctl. Cas9 - Ctl. Esc.	-3.32402	3.95152	14	-13.6662	7.01821	-0.107046	0.0549729	-0.11007	0.0565258	0.684508
final_height	Ctl. Cas9 - REC8	-4.35589	2.45946	14	-10.793	2.0812	-0.0845404	0.0163018	-0.0869285	0.0167623	0.214944
final_height	Ctl. Esc. - REC8	-1.03187	4.03193	14	-11.5846	9.52082	-0.0907407	0.0745756	-0.093304	0.0766822	0.964628
final_diameter	Ctl. Cas9 - Ctl. Esc.	-0.253221	0.76546	14	-2.25664	1.7502	-0.169638	0.131568	-0.172923	0.134115	0.941708
final_diameter	Ctl. Cas9 - REC8	0.0542702	0.384724	14	-0.95266	1.0612	-0.0716142	0.0797735	-0.0730008	0.081318	0.989098
final_diameter	Ctl. Esc. - REC8	0.307492	0.776887	14	-1.72584	2.34082	-0.129736	0.175967	-0.132248	0.179373	0.917769
final_volume_index	Ctl. Cas9 - Ctl. Esc.	-1447.35	3011.41	14	-9329.06	6434.37	-0.405712	0.279825	-0.435001	0.300025	0.88149
final_volume_index	Ctl. Cas9 - REC8	-753.283	1473.92	14	-4610.94	3104.38	-0.200526	0.135007	-0.215002	0.144753	0.867225
final_volume_index	Ctl. Esc. - REC8	694.064	3066.03	14	-7330.59	8718.72	-0.318801	0.379169	-0.341815	0.406541	0.972201
mass_leaf_avg	Ctl. Cas9 - Ctl. Esc.	-0.0186216	0.0212785	14	-0.0743134	0.0370703	-0.631356	0.314944	-0.755814	0.377028	0.664109
mass_leaf_avg	Ctl. Cas9 - REC8	-0.0142819	0.00970969	14	-0.0396949	0.011131	-0.337242	0.0945677	-0.403722	0.11321	0.333866
mass_leaf_avg	Ctl. Esc. - REC8	0.00433962	0.0218405	14	-0.0528231	0.0615024	-0.448778	0.522515	-0.537245	0.625518	0.978504
area_leaf_avg	Ctl. Cas9 - Ctl. Esc.	-2.13738	3.81738	14	-12.1285	7.85379	-0.506498	0.327981	-0.552669	0.357878	0.843146
area_leaf_avg	Ctl. Cas9 - REC8	-1.8842	1.8944	14	-6.84238	3.07397	-0.285744	0.128372	-0.311791	0.140074	0.592088
area_leaf_avg	Ctl. Esc. - REC8	0.253171	3.87357	14	-9.88505	10.3914	-0.412808	0.433954	-0.450438	0.473511	0.997648
