# Supplementary material for: Knockout of floral and meiosis genes using CRISPR/Cas9 produces male‐sterility in Eucalyptus without impacts on vegetative growth
Source: Plant Direct. 2023 Jul 14;7(7):e507. doi: 10.1002/pld3.507 (PMC10345981; doi:10.1002/pld3.507)
Supplement: Supplementary file 13 — Table S11. (A): F‐test results for group of plants including etdf1 and ehec3‐like events; with all “escape” events removed. Table S11 (B). EMM results for group of plants including etdf1 and ehec3‐like events; with all “escape” events removed. [file PLD3-7-e507-s014.xlsx]

## Sheet: A_Ftest_TDF1,EDA33
Supplemental Table 11 (A): F-test results for group of plants including etdf1 and ehec3-like events; with all "escape" events removed.
Trait	Variable	Numerator DF	Denominator DF	F-value	p-value
oil_gland_count_average	(Intercept)	1	65	2181.46	0
oil_gland_count_average	Genotype class	2	13	2.97122	0.0865563
oil_gland_count_average	block	1	65	1.61781	0.207929
SPAD_avg	(Intercept)	1	65	6990.29	0
SPAD_avg	Genotype class	2	13	0.645791	0.540269
SPAD_avg	block	1	65	16.6195	0.000126851
final_height	(Intercept)	1	65	3309.94	0
final_height	Genotype class	2	13	0.412082	0.670624
final_height	block	1	65	21.5205	1.74366e-05
final_diameter	(Intercept)	1	65	1779.34	0
final_diameter	Genotype class	2	13	2.65199	0.108164
final_diameter	block	1	65	1.55407	0.217009
final_volume_index	(Intercept)	1	65	21730.4	0
final_volume_index	Genotype class	2	13	2.01148	0.173341
final_volume_index	block	1	65	7.68501	0.00725602
mass_leaf_avg	(Intercept)	1	65	3605.37	0
mass_leaf_avg	Genotype class	2	13	3.45246	0.0627176
mass_leaf_avg	block	1	65	1.9808	0.164071
area_leaf_avg	(Intercept)	1	65	2252.24	0
area_leaf_avg	Genotype class	2	13	0.84979	0.449935
area_leaf_avg	block	1	65	2.15051	0.147344

## Sheet: B_EMM_TDF1,EDA33
Supplemental Table 11 (B): EMM results for group of plants including etdf1 and ehec3-like events; with all "escape" events removed.
Trait	Contrast	Estimate	SE	df	95% Confidence Intervals				p-value
					Original scale		As percentage of Cas9 control mean for respective trait
					lower.CL	upper.CL	lower.CL	upper.CL
oil_gland_count_average	Ctl. Cas9 - HEC3Like	3.1434	1.9851	13	-2.09814	8.38494	-0.0568773	0.227302	0.287118
oil_gland_count_average	Ctl. Cas9 - TDF1	-0.962321	2.12688	13	-6.5782	4.65356	-0.178325	0.126151	0.894184
oil_gland_count_average	HEC3Like - TDF1	-4.10572	1.76539	13	-8.76713	0.555691	-0.237663	0.0150639	0.0874296
SPAD_avg	Ctl. Cas9 - HEC3Like	-1.09065	1.05563	13	-3.87797	1.69667	-0.114716	0.0501901	0.570004
SPAD_avg	Ctl. Cas9 - TDF1	-0.431219	1.12192	13	-3.39359	2.53115	-0.100387	0.0748752	0.922274
SPAD_avg	HEC3Like - TDF1	0.65943	0.938195	13	-1.81781	3.13667	-0.0537736	0.0927875	0.766041
final_height	Ctl. Cas9 - HEC3Like	1.89061	3.56257	13	-7.51614	11.2973	-0.0925316	0.139082	0.857836
final_height	Ctl. Cas9 - TDF1	3.2322	3.81701	13	-6.84636	13.3108	-0.084286	0.16387	0.681698
final_height	HEC3Like - TDF1	1.34159	3.16827	13	-7.02402	9.70721	-0.0864731	0.119506	0.906584
final_diameter	Ctl. Cas9 - HEC3Like	1.20039	0.530243	13	-0.199684	2.60046	-0.0204478	0.266289	0.0972947
final_diameter	Ctl. Cas9 - TDF1	0.948644	0.563227	13	-0.538522	2.43581	-0.055145	0.249429	0.247905
final_diameter	HEC3Like - TDF1	-0.251746	0.474327	13	-1.50418	1.00068	-0.154029	0.102471	0.857808
final_volume_index	Ctl. Cas9 - HEC3Like	1800.82	989.99	13	-813.184	4414.83	-0.100503	0.54564	0.202034
final_volume_index	Ctl. Cas9 - TDF1	1525.61	1045.86	13	-1235.92	4287.14	-0.15275	0.529858	0.34155
final_volume_index	HEC3Like - TDF1	-275.214	735.268	13	-2216.64	1666.21	-0.27396	0.205931	0.92611
mass_leaf_avg	Ctl. Cas9 - HEC3Like	0.0315306	0.0126065	13	-0.00175614	0.0648174	-0.0114725	0.423438	0.0641997
mass_leaf_avg	Ctl. Cas9 - TDF1	0.0251037	0.0133973	13	-0.010271	0.0604784	-0.0670979	0.395093	0.185447
mass_leaf_avg	HEC3Like - TDF1	-0.00642688	0.00976083	13	-0.0321997	0.019346	-0.210354	0.126383	0.790967
area_leaf_avg	Ctl. Cas9 - HEC3Like	1.25573	1.70121	13	-3.2362	5.74767	-0.0995642	0.176831	0.745801
area_leaf_avg	Ctl. Cas9 - TDF1	2.37232	1.80733	13	-2.39982	7.14447	-0.0738323	0.219805	0.413278
area_leaf_avg	HEC3Like - TDF1	1.11659	1.52698	13	-2.9153	5.14849	-0.0896913	0.158397	0.749787
