# Supplementary material for: Knockout of floral and meiosis genes using CRISPR/Cas9 produces male‐sterility in Eucalyptus without impacts on vegetative growth
Source: Plant Direct. 2023 Jul 14;7(7):e507. doi: 10.1002/pld3.507 (PMC10345981; doi:10.1002/pld3.507)
Supplement: Supplementary file 14 — Table S12. (A): F‐test results for group of plants including erec8 events; with removal of “escape” event WT‐12. Table S12 (B). EMM results for group of plants including erec8 events; with removal of “escape” event WT‐12. [file PLD3-7-e507-s018.xlsx]

## Sheet: A_Ftest_REC8
Supplemental Table 12 (A): F-test results for group of plants including erec8 events; with removal of "escape" event WT-12.
Trait	Variable	Numerator DF	Denominator DF	F-value	p-value
oil_gland_count_average	(Intercept)	1	119	4293.99	0
oil_gland_count_average	Genotype class	2	14	0.0610821	0.940995
oil_gland_count_average	block	3	119	0.874796	0.456313
SPAD_avg	(Intercept)	1	119	13280.3	0
SPAD_avg	Genotype class	2	14	0.797451	0.469913
SPAD_avg	block	3	119	2.9183	0.0370165
final_height	(Intercept)	1	119	11792.1	0
final_height	Genotype class	2	14	1.39959	0.279177
final_height	block	3	119	26.7313	2.74225e-13
final_diameter	(Intercept)	1	119	4985.87	0
final_diameter	Genotype class	2	14	0.0347846	0.965897
final_diameter	block	3	119	3.55411	0.0165271
final_volume_index	(Intercept)	1	119	89036.1	0
final_volume_index	Genotype class	2	14	0.147646	0.864062
final_volume_index	block	3	119	11.211	1.56363e-06
mass_leaf_avg	(Intercept)	1	119	2538.52	0
mass_leaf_avg	Genotype class	2	14	1.14703	0.345692
mass_leaf_avg	block	3	119	5.10369	0.00233825
area_leaf_avg	(Intercept)	1	119	619.129	0
area_leaf_avg	Genotype class	2	14	0.423438	0.662904
area_leaf_avg	block	3	119	22.5734	1.22333e-11

## Sheet: B_EMM_REC8
Supplemental Table 12 (B): EMM results for group of plants including erec8 events; with removal of "escape" event WT-12.
Trait	Contrast	Estimate	SE	df	95% Confidence Intervals						p-value
					Original scale		As percentage of "escape" control mean for respective trait		As percentage of Cas9 control mean for respective trait
					lower.CL	upper.CL	lower.CL	upper.CL	lower.CL	upper.CL
oil_gland_count_average	Ctl. Cas9 - Ctl. Esc.	0.669962	1.85595	14	-4.18757	5.52749	-0.139697	0.184396	-0.1372	0.1811	0.931039
oil_gland_count_average	Ctl. Cas9 - REC8	0.170673	0.972865	14	-2.37559	2.71693	-0.0792492	0.0906364	-0.0778327	0.0890163	0.983196
oil_gland_count_average	Ctl. Esc. - REC8	-0.49929	1.88478	14	-5.43229	4.43371	-0.18122	0.147908	-0.177981	0.145264	0.962158
SPAD_avg	Ctl. Cas9 - Ctl. Esc.	-1.59065	1.25743	14	-4.88171	1.7004	-0.131134	0.0456767	-0.136931	0.047696	0.436795
SPAD_avg	Ctl. Cas9 - REC8	-0.287233	0.649737	14	-1.98778	1.41331	-0.0533962	0.0379647	-0.0557568	0.0396431	0.898636
SPAD_avg	Ctl. Esc. - REC8	1.30342	1.27664	14	-2.03791	4.64474	-0.0547428	0.124768	-0.057163	0.130284	0.576311
final_height	Ctl. Cas9 - Ctl. Esc.	-2.72184	4.05552	14	-13.3363	7.8926	-0.104774	0.0620069	-0.107412	0.0635682	0.783657
final_height	Ctl. Cas9 - REC8	-4.3537	2.45991	14	-10.792	2.08457	-0.0847855	0.0163771	-0.0869203	0.0167895	0.215349
final_height	Ctl. Esc. - REC8	-1.63187	4.133	14	-12.4491	9.18536	-0.0978044	0.0721634	-0.100267	0.0739804	0.918149
final_diameter	Ctl. Cas9 - Ctl. Esc.	-0.121069	0.769367	14	-2.13472	1.89258	-0.161677	0.143338	-0.16358	0.145025	0.986454
final_diameter	Ctl. Cas9 - REC8	0.0550519	0.38469	14	-0.95179	1.06189	-0.0720858	0.0804247	-0.0729341	0.0813712	0.988782
final_diameter	Ctl. Esc. - REC8	0.176121	0.780711	14	-1.86722	2.21946	-0.141418	0.168095	-0.143082	0.170074	0.97239
final_volume_index	Ctl. Cas9 - Ctl. Esc.	-0.04237	0.137433	14	-0.402071	0.317331	-0.38338	0.303764	-1.07022	0.847969	0.950747
final_volume_index	Ctl. Cas9 - REC8	-0.0354822	0.0695546	14	-0.217526	0.146562	-0.204066	0.137623	-0.569658	0.38418	0.868243
final_volume_index	Ctl. Esc. - REC8	0.00688781	0.139485	14	-0.358183	0.371958	-0.343395	0.356568	-0.9586	0.995374	0.998663
mass_leaf_avg	Ctl. Cas9 - Ctl. Esc.	-0.141912	0.192908	14	-0.646807	0.362983	-0.611862	0.355084	-0.445998	0.258827	0.7702
mass_leaf_avg	Ctl. Cas9 - REC8	-0.141323	0.0949476	14	-0.389828	0.107181	-0.355413	0.099777	-0.259067	0.0727293	0.334336
mass_leaf_avg	Ctl. Esc. - REC8	0.000588957	0.19571	14	-0.51164	0.512817	-0.496467	0.49761	-0.361884	0.362717	0.999995
area_leaf_avg	Ctl. Cas9 - Ctl. Esc.	-1.28344	3.83407	14	-11.3183	8.75139	-0.495012	0.382748	-0.515746	0.39878	0.940361
area_leaf_avg	Ctl. Cas9 - REC8	-1.88143	1.89294	14	-6.83579	3.07293	-0.298968	0.134397	-0.311491	0.140026	0.592509
area_leaf_avg	Ctl. Esc. - REC8	-0.59799	3.88991	14	-10.779	9.58301	-0.471427	0.419119	-0.491173	0.436675	0.987068
