# Supplementary material for: Knockout of floral and meiosis genes using CRISPR/Cas9 produces male‐sterility in Eucalyptus without impacts on vegetative growth
Source: Plant Direct. 2023 Jul 14;7(7):e507. doi: 10.1002/pld3.507 (PMC10345981; doi:10.1002/pld3.507)
Supplement: Supplementary file 16 — Table S14. Gene expression for three gene targets in E. grandis (from Vining et al. 2015). [file PLD3-7-e507-s004.xlsx]

## Sheet: Sheet1
Supplemental Table 14: Gene expression for three gene targets in E. grandis (from Vining et al. 2015).
Gene	Gene expression (FPKM)
	Roots	Phloem	Shoot tips	Immature xylem	Young leaf	Mature leaf	Flowers (late)	Flowers (early)
Eucgr.I02017 (ETDF1)	0	0	0	0	0	0	8.72293	0
Eucgr.G03083 (EREC8)	0.0330995	0	0.194834	0.111213	0.040826	0.0864748	1.41626	0.0808255
Eucgr.H04946 (EHEC3-like)	0	0	0	0	0	0	8.86748	1.64032
