# Supplementary material for: Knockout of floral and meiosis genes using CRISPR/Cas9 produces male‐sterility in Eucalyptus without impacts on vegetative growth
Source: Plant Direct. 2023 Jul 14;7(7):e507. doi: 10.1002/pld3.507 (PMC10345981; doi:10.1002/pld3.507)
Supplement: Supplementary file 18 — Table S16. Brix readings and approximate sucrose concentrations for nectar from erec8 and FT‐only plants. Sucrose‐equivalent concentrations (final column) were computed using a standard curve for sucrose. [file PLD3-7-e507-s012.xlsx]

## Sheet: Sheet1
Supplemental Table 16. Brix readings and approximate sucrose concentrations for nectar from erec8 and FT-only plants. Sucrose-equivalent concentrations (final column) were computed using a standard curve for sucrose.
Genotype class	FT Event #	CRISPR/Cas9 Event #	Ramet number	Brix Readings				Approximate sucrose-equivalent concentration (millimolar)
				Reading 1	Reading 2	Reading 3	Mean
FT-only	4-2	N/A	95	7.8	7	6	6.93333	205.826
FT-only	4-2	N/A	107	5	4	7	5.33333	153.878
erec8	4-2	18-2	48	4.5	4	5	4.5	126.821
erec8	4-2	18-2	22	11	11	8	10	305.393
erec8	4-2	18-2	143	10	11	8	9.66667	294.57
